# Supplementary material for: Stage-dependent remodeling of projections to motor cortex in ALS mouse model revealed by a new variant retrograde-AAV9
Source: eLife. 2018 Aug 23;7:e36892. doi: 10.7554/eLife.36892 (PMC6125125; doi:10.7554/eLife.36892)
Supplement: Figure 1—source data 1. [file elife-36892-fig1-data1.xlsx]

## Sheet: Fig 1B
Raw count
mouse	AAV2	AAV9	AAV-SLR	AAV-NSS	AAV-RGD
1	49.9	112.07	138.4	110	8.4
2	52.7	105	160	124	8
3	48	97	151	124	8.1
av	50.2	104.69	149.8	119.333	8.16667
%
	0.476645	1.07049	1.322	1.05072	0.0802369
	0.503391	1.00296	1.52832	1.18445	0.0764161
	0.458497	0.926545	1.44235	1.18445	0.0773713
av	0.479511	1	1.43089	1.13987	0.0780081
sd	0.022584	0.0720201	0.103638	0.077208	0.00198841

## Sheet: Fig 1C
mouse	AAV2	AAV9	AAV-SLR	AAV-NSS	AAV-RGD
1	0	1	13	6	0
2	0	1	14	7	0
3	0	1	11	5	0
av	0	1	12.6667	6	0
%
	0	100	1300	600	0
	0	100	1400	700	0
	0	100	1100	500	0
av	0	100	1266.67	600	0
sd	0	0	152.753	100	0

## Sheet: Fig 1D
mouse	AAV2	AAV9	AAV-SLR	AAV-NSS	AAV-RGD
1	8	10	37	24	1
2	7	15	34	17	1
3	9	17	28	20	2
av	8	14	33	20.3333	1.33333
%
	0.571429	0.714286	2.64286	1.71429	0.0714286
	0.5	1.07143	2.42857	1.21429	0.0714286
	0.642857	1.21429	2	1.42857	0.142857
av	0.571429	1	2.35714	1.45238	0.0952381
sd	0.0714286	0.257539	0.327327	0.250849	0.0412393

## Sheet: Fig 1F
mouse	AAV2	AAV9	AAV-SLR	AAV-NSS	AAV-RGD
1	1	4	15	8	0
2	0	2	19	12	0
3	0	3	29	16	0
av	0.333333	3	21	12	0
%
	33.3333	133.333	500	266.667	0
	0	66.6667	633.333	400	0
	0	100	966.667	533.333	0
av	11.1111	100	700	400	0
sd	19.245	33.3333	240.37	133.333	0
