# Supplementary material for: Stage-dependent remodeling of projections to motor cortex in ALS mouse model revealed by a new variant retrograde-AAV9
Source: eLife. 2018 Aug 23;7:e36892. doi: 10.7554/eLife.36892 (PMC6125125; doi:10.7554/eLife.36892)
Supplement: Figure 2—source data 1. — Numbers are expressed in term of total neuronal count. [file elife-36892-fig2-data1.xlsx]

## Sheet: Foglio1
raw count	P20 WT projecting to pMO											raw count	P20 WT projecting to sMO
mouse	Bro_1	mouse4_5	0160-0077	0160-0069	0160-0071	0160-0075	av	sd	median	skewness			W/o_3	mouse7_5	W1_3	av	sd	median	skewness
TH	497.434	719.275	1459.17	2376.78	1575.42	1387.34	1335.9	669.612	1423.26	0.233169		TH	636	582.519	197.678	472.066	239.127	582.519	-0.667525
SS	710.273	475.991	957.194	1869.45	1177.45	368.582	926.489	550.282	833.733	0.761405		SS	822.19	583.964	236.537	547.564	294.518	583.964	-0.223585
cMO1	114.933	277.661	336.845	421.241	243.347	122.861	252.815	120.029	260.504	0.0721746		cMO1	110.923	66.0549	24.0761	67.0179	43.4313	66.0549	0.0407131
cMO2	104.595	255.184	284.966	737.94	190.115	403.557	329.393	223.528	270.075	1.0601		cMO2	112.058	196.934	34.6358	114.543	81.1776	112.058	0.0561786
AUD	140.473	189.074	294.465	315.162	221.801	239.444	233.403	65.0925	230.622	-0.0927813		AUD	201.088	185.993	88.7015	158.594	60.9975	185.993	-0.658704
CP	143.514	108.42	154.174	548.843	376.428	169.494	250.145	174.55	161.834	0.955592		CP	27.5685	91.629	19.0075	46.0683	39.6882	27.5685	0.670273
CLA	62.6354	104.453	71.6069	301.326	82.3832	51.1172	112.254	94.3961	76.995	1.64462		CLA	9.73006	5.47039	3.80149	6.33398	3.05717	5.47039	0.47754
cSS	171.017	476.498	83.5504	117.493	146.213	50.9135	174.281	154.149	131.853	1.48177		cSS	27.5685	24.6167	9.29254	20.4926	9.81117	24.6167	-0.635786
cCP	100.522	108.354	154.046	83.5504	23.4986	23.4986	82.2449	51.1373	92.036	-0.0186995		cCP	8.10838	31.4547	11.8269	17.13	12.5441	11.8269	0.637848
TEa	10.4438	27.415	45.6916	73.1066	61.3573	20.8876	39.817	24.4197	36.5533	0.196424		TEa	45.4069	27.3519	13.094	28.6176	16.1936	27.3519	0.142713
ECT	13.3784	15.6657	37.8588	92.6887	56.1354	56.1354	45.3104	29.776	46.9971	0.4138		ECT	29.1902	9.57318	5.49105	14.7515	12.6698	9.57318	0.625425
cAC	17.0271	51.5656	29.958	69.1819	38.023	51.1172	42.8121	18.4065	44.5701	0.00712342		cAC	0	0	0	0	0	0	#DIV/0!
cCLA	18.2767	16.9712	71.8011	54.83	19.0115	26.007	34.4829	23.1826	22.5092	0.816918		cCLA	0	0.683798	2.11194	0.931913	1.07761	0.683798	0.400564
Al	13.0548	42.3103	30.0259	16.9712	56.1354	62.6628	36.8601	20.3764	36.1681	0.0731718		Al	6.4867	0	2.11194	2.86622	3.30848	2.11194	0.397061
ORB	13.3784	25.1217	23.4986	53.8081	35.4881	37.6653	31.4934	14.0333	30.3049	0.372306		ORB	50.272	34.1899	9.71493	31.3923	20.4227	34.1899	-0.246939
cORB	12.1622	69.1902	26.1095	95.2997	29.151	17.0391	41.4919	33.1951	27.6302	0.788637		cORB	66.4887	51.9687	21.9642	46.8072	22.7066	51.9687	-0.396022
PAL	9.72976	30.4105	32.6369	79.634	26.1095	26.1095	34.105	23.7095	28.26	1.29562		PAL	0	0	0	0	0	0	#DIV/0!
PERI	15.6657	11.7493	23.4986	67.8847	16.9712	16.9712	25.4568	21.1269	16.9712	1.66425		PERI	6.0002	2.18815	1.60508	3.26448	2.38708	2.18815	0.659939
BLA	17.0271	3.96659	21.9205	56.8829	15.2092	2.69038	19.6161	19.7567	16.1181	1.2212		BLA	60.002	45.1307	8.44776	37.8602	26.535	45.1307	-0.465577
HY	22.1931	23.4986	14.3602	32.6369	24.0812	13.4519	21.7036	7.08049	22.8458	0.227366		HY	19.4601	24.6167	6.33582	16.8042	9.42541	19.4601	-0.47656
GU	9.13833	25.1217	16.075	32.2849	58.3019	30.491	28.5688	17.0122	27.8063	0.757223		GU	0	0	0	0	0	0	#DIV/0!
VISC	7.90543	0	0	0	29.151	0	6.17607	11.6911	0	1.53421		VISC	0	0	0	0	0	0	#DIV/0!
ENT	5.2219	5.2219	1.30548	18.2767	3.91643	7.83285	6.96253	5.93477	5.2219	1.28826		ENT	21.0818	12.3084	7.1806	13.5236	7.02982	12.3084	0.308085
cACA	1.21622	0	0	6.1495	0	0	1.22762	2.45981	0	1.6462		cACA	0	0	0	0	0	0	#DIV/0!
PIR	3.89191	0	0	0	0	0	0.648651	1.58886	0	1.78885		PIR	22.7035	4.10279	4.22388	10.3434	10.7043	4.22388	0.707005
cGU	0	0	0	0	9.12552	0	1.52092	3.72548	0	1.78885		cGU	0	0	0	0	0	0	#DIV/0!
cPIR	0	1.3222	4.38409	6.1495	8.87203	2.69038	3.90303	3.266	3.53724	0.35033		cPIR	0	0	0	0	0	0	#DIV/0!
