# Supplementary material for: Stage-dependent remodeling of projections to motor cortex in ALS mouse model revealed by a new variant retrograde-AAV9
Source: eLife. 2018 Aug 23;7:e36892. doi: 10.7554/eLife.36892 (PMC6125125; doi:10.7554/eLife.36892)
Supplement: Figure 2—figure supplement 1—source data 1. — Total count was normalized for the volume of the injection site and contribution from each brain region is reported in term of percentage. [file elife-36892-fig2-figsupp1-data1.xlsx]

## Sheet: Foglio1
Norm. %	projecting neurons to pMO WT (P20)												projecting neurons to sMO WT (P20)
mouse	Bro_1	mouse4_5	0160-0077	0160-0069	0160-0071	0160-0075	av	sd	median	skewness			W/o_3	mouse7_5	W1_3	av	sd	median	skewness
TH	22.2555	23.4716	34.949	31.5744	34.826	43.5099	31.7644	7.26519	33.2002	0.109213		TH	27.8663	29.409	27.927	28.4008	0.873705	27.927	0.703276
SS	31.778	15.5327	22.926	24.8347	26.0284	11.5595	22.1099	6.72666	23.8803	-0.259688		SS	36.0242	29.482	33.4169	32.9743	3.2935	33.4169	-0.242387
cMO1	5.14216	9.06074	8.06786	5.59597	5.3794	3.85317	6.18322	1.79517	5.48768	0.461525		cMO1	4.86007	3.33484	3.40136	3.86543	0.862031	3.40136	0.702373
cMO2	4.67964	8.32726	6.8253	9.80317	4.20265	12.6564	7.74907	2.92938	7.57628	0.349598		cMO2	4.90981	9.94239	4.89319	6.58179	2.91037	4.90981	0.707081
AUD	6.28486	6.16994	7.05281	4.18677	4.90309	7.50947	6.01782	1.15369	6.2274	-0.333656		AUD	8.81066	9.39004	12.5313	10.244	2.00195	9.39004	0.641063
CP	6.4209	3.538	3.69266	7.2911	8.32125	5.31569	5.76327	1.76775	5.8683	0.018166		CP	1.20791	4.62597	2.68528	2.83972	1.71426	2.68528	0.164164
CLA	2.80234	3.40857	1.71508	4.00296	1.82115	1.60315	2.55887	0.916177	2.31175	0.382329		CLA	0.426322	0.276178	0.537057	0.413185	0.130935	0.426322	-0.18246
cSS	7.65141	15.5493	2.00114	1.56083	3.23217	1.59676	5.26526	5.05673	2.61665	1.23462		cSS	1.20791	1.2428	1.31281	1.25451	0.0534176	1.2428	0.38328
cCP	4.49739	3.53586	3.6896	1.10993	0.519455	0.736965	2.3482	1.59701	2.32289	0.074417		cCP	0.355268	1.58802	1.67084	1.20471	0.736804	1.58802	-0.697068
TEa	0.467262	0.894616	1.09437	0.971185	1.35636	0.65508	0.906478	0.288136	0.9329	-0.0185703		TEa	1.9895	1.38089	1.84986	1.74008	0.318813	1.84986	-0.55758
ECT	0.598559	0.511209	0.906766	1.23132	1.24092	1.76053	1.04155	0.425903	1.06904	0.319005		ECT	1.27897	0.483311	0.775749	0.846009	0.402454	0.775749	0.310946
cAC	0.761802	1.68271	0.717532	0.919047	0.840531	1.60315	1.08746	0.398433	0.879789	0.640444		cAC	0	0	0	0	0	0	#DIV/0!
cCLA	0.817708	0.55381	1.71973	0.728388	0.420265	0.815635	0.842589	0.417435	0.772012	1.31501		cCLA	0	0.0345222	0.298365	0.110962	0.163211	0.0345222	0.671682
Al	0.584077	1.38068	0.719159	0.225454	1.24092	1.96524	1.01926	0.575067	0.98004	0.25855		Al	0.284215	0	0.298365	0.194193	0.168325	0.284215	-0.701489
ORB	0.598559	0.819782	0.56282	0.714814	0.784495	1.18127	0.776956	0.202854	0.749655	1.00697		ORB	2.20266	1.72611	1.37248	1.76708	0.416606	1.72611	0.178938
cORB	0.544144	2.25784	0.625356	1.26601	0.644407	0.534382	0.97869	0.624714	0.634881	1.27524		cORB	2.9132	2.62369	3.103	2.87996	0.241377	2.9132	-0.248189
PAL	0.435315	0.992367	0.781695	1.0579	0.577173	0.81885	0.777216	0.217462	0.800272	-0.256521		PAL	0	0	0	0	0	0	#DIV/0!
PERI	0.700893	0.383407	0.56282	0.901814	0.375162	0.532253	0.576058	0.183152	0.547536	0.574268		PERI	0.262899	0.110471	0.226757	0.200042	0.0796481	0.226757	-0.546871
BLA	0.761802	0.129439	0.525023	0.755661	0.336212	0.0843761	0.432086	0.27195	0.430618	-0.000953356		BLA	2.62899	2.27846	1.19346	2.03364	0.748424	2.27846	-0.536656
HY	0.992931	0.766814	0.343946	0.433565	0.532336	0.42188	0.581912	0.22724	0.48295	0.778312		HY	0.852644	1.2428	0.895095	0.996846	0.214056	0.895095	0.675949
GU	0.408854	0.819782	0.385017	0.428888	1.28881	0.956262	0.714603	0.337373	0.624335	0.507364		GU	0	0	0	0	0	0	#DIV/0!
VISC	0.353694	0	0	0	0.644407	0	0.16635	0.249775	0	1.04192		VISC	0	0	0	0	0	0	#DIV/0!
ENT	0.233631	0.170403	0.0312678	0.242796	0.0865759	0.245655	0.168388	0.0829283	0.202017	-0.577099		ENT	0.923698	0.621399	1.01444	0.853179	0.205791	0.923698	-0.555604
cACA	0.0544144	0	0	0.081693	0	0	0.0226846	0.0330332	0	0.881847		cACA	0	0	0	0	0	0	#DIV/0!
PIR	0.174126	0	0	0	0	0	0.029021	0.064893	0	1.78885		PIR	0.994751	0.207133	0.59673	0.599538	0.393817	0.59673	0.0130995
cGU	0	0	0	0	0.201727	0	0.0336212	0.0751793	0	1.78885		cGU	0	0	0	0	0	0	#DIV/0!
cPIR	0	0.0431464	0.105005	0.081693	0.196124	0.0843761	0.0850573	0.0601896	0.0830346	0.52663		cPIR	0	0	0	0	0	0	#DIV/0!
