# Supplementary material for: Stage-dependent remodeling of projections to motor cortex in ALS mouse model revealed by a new variant retrograde-AAV9
Source: eLife. 2018 Aug 23;7:e36892. doi: 10.7554/eLife.36892 (PMC6125125; doi:10.7554/eLife.36892)
Supplement: Figure 2—figure supplement 2—source data 1. — Numbers are reported in term of total neuronal count, normalized neuronal count for the volume of the injection site and contribution from each nucleus reported in term of percentage. [file elife-36892-fig2-figsupp2-data1.xlsx]

## Sheet: Foglio1
raw count	TH neurons projecting to pMO (P20)											TH neurons projecting to sMO (P20)
mouse	Bro_1	mouse4_5	0160-0077	0160-0069	0160-0071	0160-0075	av	sd	median	skewness		W/o_3	mouse7_5	W1_3	av	sd	median	skewness
VAL	178.399	151.478	342.892	716.559	554.725	392.969	389.504	218.022	367.931	0.348797		188	241.303	63.2569	164.186	91.3804	188	-0.446236
VM	96.2835	236.277	301.493	345.88	473.801	382.348	306.014	129.953	323.686	-0.432544		174	65.9812	71.164	103.715	60.9237	71.164	0.701354
PO	187.514	91.3779	216.657	233.632	121.387	152.674	167.207	55.3728	170.094	-0.145698		143	65.9812	14.4642	74.4818	64.6881	65.9812	0.237246
PF	44.7691	86.1563	174.892	301.503	74.3984	231.002	152.12	100.968	130.524	0.392177		2	20.7369	0	7.57898	11.4389	2	0.682866
VPM	46.8786	34.6322	67.8685	143.573	121.387	55.7591	78.3497	43.8819	61.8138	0.595749		35	16.9666	0	17.3222	17.5027	16.9666	0.03731
CM	7.8131	35.2458	71.784	170.982	41.7675	37.1727	60.7942	57.6921	39.4701	1.31633		20	71.6367	0	30.5456	36.9643	20	0.481454
CL	15.1574	40.4674	74.3943	77.0072	53.5147	43.8107	50.7253	23.1381	48.6627	-0.26477		2	7.5407	0	3.18023	3.90644	2	0.504376
MD	13.9282	28.1052	53.5117	122.689	65.2618	23.8967	51.2322	39.9546	40.8085	0.971877		24	9.42588	19.2856	17.5705	7.4369	19.2856	-0.401149
PCN	7.46151	9.13779	61.3427	104.417	18.2733	9.29318	34.9875	39.7	13.7832	1.0267		0	5.65553	0	1.88518	3.26522	0	0.707107
RH	0	40.4674	57.4272	27.4094	9.13665	2.65519	22.8493	22.9989	18.273	0.435156		0	28.2776	0	9.42588	16.3261	0	0.707107
SPF	0	5.22159	23.4929	40.4614	27.4099	27.8795	20.7442	15.2509	25.4514	-0.266905		0	3.77035	19.2856	7.68533	10.2215	3.77035	0.600417
IMD	0	14.3594	1.30516	9.13645	13.0524	2.65519	6.75142	6.2497	5.89582	0.149045		0	5.65553	0	1.88518	3.26522	0	0.707107
RE	1.30218	6.52699	9.13614	5.22083	0	5.31039	4.58276	3.38271	5.26561	-0.164993		23	13.1962	0	12.0654	11.5416	13.1962	-0.178269
LP	2.60437	3.9162	0	10.4417	0	0	2.82704	4.07909	1.30218	1.21054		0	11.3111	0	3.77035	6.53044	0	0.707107
VPL	0	1.3054	0	15.1143	0	7.96558	4.06421	6.23682	0.652699	1.07129		2	5.65553	0	2.55184	2.86786	2	0.340414
AM	0	0	0	1.30521	0	9.29318	1.7664	3.72413	0	1.7148		0	0	0	0	0	0	#DIV/0!
SMT	0	2.6108	0.712619	3.91562	1.30524	0	1.42405	1.56156	1.00893	0.63299		23	9.42588	0	10.8086	11.5622	9.42588	0.216563
RT	0	1.3054	1.68627	0	0	2.65519	0.941144	1.12099	0.652699	0.466121		0	0	0	0	0	0	#DIV/0!
PT	0	2.6108	0	0	0	0	0.435133	1.06585	0	1.78885		0	0	0	0	0	0	#DIV/0!
Normalized for inj site
mouse	Bro_1	mouse4_5	0160-0077	0160-0069	0160-0071	0160-0075	av	sd	median	skewness		W/o_3	mouse7_5	W1_3	av	sd	median	skewness
value for normalization	0.60811	1.3222	0.730682	1.53738	1.26743	0.896793						1.62168	1.3676	0.422388
VAL	293.366	114.566	469.277	466.092	437.676	438.193	369.862	141.024	437.935	-1.1391		115.929	176.443	149.76	147.377	30.3269	149.76	-0.143441
VM	158.332	178.701	412.618	224.981	373.827	426.35	295.801	121.986	299.404	-0.0319576		107.296	48.2461	168.48	108.007	60.1201	107.296	0.0217262
PO	308.356	69.1107	296.513	151.968	95.7738	170.244	181.994	100.298	161.106	0.306482		88.1804	48.2461	34.2439	56.8901	27.9879	48.2461	0.51327
PF	73.62	65.1615	239.354	196.115	58.7001	257.587	148.423	92.777	134.868	0.12158		1.23329	15.163	0	5.46545	8.42098	1.23329	0.690082
VPM	77.089	26.193	92.8837	93.3882	95.7738	62.1761	74.584	26.9793	84.9864	-1.03666		21.5826	12.4061	0	11.3296	10.8315	12.4061	-0.180789
CM	12.8482	26.657	98.2424	111.217	32.9544	41.4507	53.8949	40.6758	37.2026	0.570005		12.3329	52.3814	0	21.5715	27.3855	12.3329	0.549222
CL	24.9254	30.6062	101.815	50.0901	42.2229	48.8526	49.752	27.39	45.5377	1.26208		1.23329	5.51384	0	2.24904	2.89386	1.23329	0.565387
MD	22.904	21.2565	73.2352	79.8045	51.4913	26.6469	45.8897	26.2099	39.0691	0.309267		14.7995	6.89229	45.6585	22.4501	20.4842	14.7995	0.590429
PCN	12.27	6.91107	83.9526	67.9187	14.4176	10.3627	32.6388	34.0083	13.3438	0.760007		0	4.13538	0	1.37846	2.38756	0	0.707107
RH	0	30.6062	78.5939	17.8287	7.20878	2.96077	22.8664	29.5131	12.5187	1.27601		0	20.6769	0	6.89229	11.9378	0	0.707107
SPF	0	3.94918	32.1521	26.3185	21.6263	31.088	19.189	13.9059	23.9724	-0.518615		0	2.75692	45.6585	16.1385	25.6023	2.75692	0.697894
IMD	0	10.8603	1.78623	5.94289	10.2983	2.96077	5.30807	4.52152	4.45183	0.212135		0	4.13538	0	1.37846	2.38756	0	0.707107
RE	2.14136	4.93648	12.5036	3.39594	0	5.92153	4.81648	4.3058	4.16621	0.8833		14.1829	9.64921	0	7.94402	7.24356	9.64921	-0.408506
LP	4.28272	2.96189	0	6.79187	0	0	2.33941	2.84278	1.48094	0.547757		0	8.27075	0	2.75692	4.77512	0	0.707107
VPL	0	0.987296	0	9.83124	0	8.8823	3.28347	4.7294	0.493648	0.699877		1.23329	4.13538	0	1.78956	2.12307	1.23329	0.448299
AM	0	0	0	0.848984	0	10.3627	1.86861	4.17506	0	1.76317		0	0	0	0	0	0	#DIV/0!
SMT	0	1.97459	0.975279	2.54695	1.02983	0	1.08777	1.02938	1.00255	0.246746		14.1829	6.89229	0	7.02505	7.09236	6.89229	0.0343753
RT	0	0.987296	2.3078	0	0	2.96077	1.04264	1.30723	0.493648	0.557237		0	0	0	0	0	0	#DIV/0!
PT	0	1.97459	0	0	0	0	0.329099	0.806124	0	1.78885		0	0	0	0	0	0	#DIV/0!
Norm %	Bro_1	mouse4_5	0160-0077	0160-0069	0160-0071	0160-0075	av	sd	median	skewness		W/o_3	mouse7_5	W1_3	av	sd	median	skewness
VAL	0.358639	0.210599	0.234991	0.301483	0.352113	0.283254	0.29018	0.0601281	0.292368	-0.113452		0.295597	0.414239	0.32	0.343279	0.0626531	0.32	0.588355
VM	0.19356	0.328494	0.206619	0.145524	0.300746	0.275598	0.241757	0.0706632	0.241109	-0.0931104		0.273585	0.113269	0.36	0.248951	0.125197	0.273585	-0.347477
PO	0.376963	0.127042	0.148479	0.0982976	0.0770505	0.110048	0.156313	0.110809	0.118545	1.59814		0.224843	0.113269	0.0731707	0.137094	0.0785929	0.113269	0.505741
PF	0.09	0.119782	0.119857	0.126853	0.0472245	0.166507	0.111704	0.0399832	0.11982	-0.374167		0.00314465	0.0355987	0	0.0129145	0.019708	0.00314465	0.686907
VPM	0.0942408	0.0481488	0.0465116	0.0604064	0.0770505	0.0401914	0.0610916	0.0208372	0.0542776	0.631893		0.0550314	0.0291262	0	0.0280526	0.0275314	0.0291262	-0.0715342
CM	0.0157068	0.0490018	0.049195	0.0719385	0.026512	0.0267943	0.0398581	0.0206495	0.037898	0.395644		0.0314465	0.122977	0	0.0514746	0.0638882	0.0314465	0.519315
CL	0.0304712	0.0562613	0.0509839	0.0323998	0.0339685	0.0315789	0.0392773	0.0112942	0.0331841	0.743557		0.00314465	0.012945	0	0.00536321	0.00675164	0.00314465	0.538487
MD	0.028	0.0390744	0.0366726	0.05162	0.041425	0.0172249	0.0356695	0.0118251	0.0378735	-0.322866		0.0377358	0.0161812	0.097561	0.0504927	0.042163	0.0377358	0.504955
PCN	0.015	0.0127042	0.0420394	0.0439319	0.011599	0.00669856	0.0219955	0.0164943	0.0138521	0.623025		0	0.00970874	0	0.00323625	0.00560534	0	0.707107
RH	0	0.0562613	0.039356	0.0115321	0.0057995	0.00191388	0.0191438	0.0231759	0.00866581	0.782255		0	0.0485437	0	0.0161812	0.0280267	0	0.707107
SPF	0	0.00725953	0.0161002	0.0170236	0.0173985	0.0200957	0.0129796	0.00771294	0.0165619	-0.874115		0	0.00647249	0.097561	0.0346778	0.0545545	0.00647249	0.695926
IMD	0	0.0199637	0.000894454	0.00384404	0.008285	0.00191388	0.00581685	0.00752883	0.00287896	1.26449		0	0.00970874	0	0.00323625	0.00560534	0	0.707107
RE	0.0026178	0.00907441	0.00626118	0.0021966	0	0.00382775	0.00399629	0.00322661	0.00322278	0.45846		0.0361635	0.0226537	0	0.0196057	0.0182734	0.0226537	-0.297903
LP	0.0052356	0.00544465	0	0.00439319	0	0	0.00251224	0.00277445	0.0021966	0.0461851		0	0.0194175	0	0.00647249	0.0112107	0	0.707107
VPL	0	0.00181488	0	0.00635914	0	0.00574163	0.00231928	0.00298076	0.000907441	0.56636		0.00314465	0.00970874	0	0.00428446	0.00495371	0.00314465	0.400327
AM	0	0	0	0.000549149	0	0.00669856	0.00120795	0.00269879	0	1.76314		0	0	0	0	0	0	#DIV/0!
SMT	0	0.00362976	0.000488372	0.00164745	0.0008285	0	0.00109901	0.00138327	0.000658436	1.11509		0.0361635	0.0161812	0	0.0174483	0.018115	0.0161812	0.127865
RT	0	0.00181488	0.00115564	0	0	0.00191388	0.000814065	0.000929085	0.000577818	0.206025		0	0	0	0	0	0	#DIV/0!
PT	0	0.00362976	0	0	0	0	0.000604961	0.00148184	0	1.78885		0	0	0	0	0	0	#DIV/0!
