# Supplementary material for: Stage-dependent remodeling of projections to motor cortex in ALS mouse model revealed by a new variant retrograde-AAV9
Source: eLife. 2018 Aug 23;7:e36892. doi: 10.7554/eLife.36892 (PMC6125125; doi:10.7554/eLife.36892)
Supplement: Figure 3—source data 1. — Total count was normalized for the volume of the injection site. Discrimination for each cortical layer is reported in term of percentage. [file elife-36892-fig3-data1.xlsx]

## Sheet: Fig 3B
Normalization for inj site
	neurons projecting to pMO (P20) WT										neurons projecting to pMO (P20) mSOD
mouse	Bro_1	mouse4_5	0160-0077	0160-0069	0160-0071	0160-0075	av	sd	median	skewness	Broo_1	Br/oo_1	0160-0076	av	sd	median	skewness	wt+sod SD	eff size
value for normalization	0.60811	1.3222	0.730682	1.53738	1.26743	0.896793					0.812703	1.02811	0.796601
TH	818	544	1997	1546	1243	1547	1282.5	531.527	1394.5	-0.148067	1279	1084	1865	1409.33	406.485	1279	0.528486	471.068	0.269246
SS	1168	360	1310	1216	929	411	899	417.453	1048.5	-0.457858	2996	1882	1714	2197.33	696.748	1882	0.661139	807.279	1.60828
cMO1	189	210	461	274	192	137	243.833	115.172	201	1.2487	358	130	149	212.333	126.508	149	0.689205	111.98	-0.2813
cMO2	172	193	390	480	150	450	305.833	150.419	291.5	0.0809744	563.824	675.526	760.406	666.586	98.5956	675.526	-0.165224	221.601	1.62794
AUD	231	143	403	205	175	267	237.333	91.8644	218	0.977021	392	208	185	261.667	113.456	208	0.674555	92.9544	0.261777
CP	236	82	211	357	297	189	228.667	94.4345	223.5	-0.205479	234	343	488	355	127.424	343	0.171473	116.717	1.08239
CLA	103	79	98	196	65	57	99.6667	50.4843	88.5	1.30406	165	120	198	161	39.1535	165	-0.185725	54.0057	1.13568
cSS	281.227	360.384	114.346	76.4242	115.362	56.7729	167.419	123.481	114.854	0.728515	385.521	129.518	157.325	224.121	140.466	157.325	0.676059	123.556	0.458919
cCP	165.302	81.9504	210.825	54.3461	18.5403	26.2029	92.861	78.3995	68.1482	0.571288	150	97.7736	91.7732	113.182	32.026	97.7736	0.679284	64.8167	0.313518
TEa	17.1742	20.7344	62.5328	47.5529	48.4107	23.2914	36.6161	18.6449	35.4222	0.224322	80.3168	72	37.6925	63.3365	22.5942	72	-0.600856	22.8777	1.16797
ECT	22	11.8482	51.8129	60.2902	44.2906	62.5957	42.1396	20.8292	48.0518	-0.497209	65.8598	54	29.4985	49.7861	18.5433	54	-0.395919	19.2805	0.39659
cAC	28	39	41	45	30	57	40	10.583	40	0.426978	52	47	64	54.3333	8.73689	52	0.455639	11.8509	1.20947
cCLA	30.0548	12.8356	98.2659	35.6646	15	29	36.8035	31.4172	29.5274	1.46434	14.457	32	49.1642	31.8737	17.3539	32	-0.0133652	26.4247	-0.186558
Al	21.4677	32	41.093	11.0391	44.2906	69.8743	36.6275	20.4451	36.5465	0.43456	75.4978	55.8706	64	65.1228	9.86166	64	0.206455	22.1034	1.28918
ORB	22	19	32.1597	35	28	42	29.6933	8.50999	30.0799	0.122797	20	46.9821	52	39.6607	17.2105	46.9821	-0.640086	12.0063	0.830184
cORB	20	52.3297	35.733	61.9886	23	19	35.3419	18.1854	29.3665	0.508835	68	74.9174	45	62.6391	15.6626	68	-0.55513	21.3145	1.28069
PAL	16	23	44.6663	51.7987	20.6003	29.1143	30.8633	14.2825	26.0572	0.522593	27	48	32	35.6667	10.9697	32	0.545459	12.7807	0.375834
PERI	25.7613	8.88618	32.1597	44.1562	13.3902	18.9243	23.8797	12.9817	22.3428	0.427053	35	47	8	30	19.975	35	-0.431042	14.6439	0.417946
BLA	28	3	30	37	12	3	18.8333	14.7434	20	-0.00680607	35.3394	21	19	25.1131	8.91249	21	0.667259	12.8674	0.488038
HY	36.4952	17.7724	19.6532	21.229	19	15	21.5249	7.62536	19.3266	1.48318	34	27.9353	16.3881	26.1078	8.94706	27.9353	-0.359591	7.84885	0.583888
GU	15.0274	19	22	21	46	34	26.1712	11.6122	21.5	0.883234	29	15	31	25	8.7178	29	-0.665469	10.1794	-0.115059
VISC	13	0	0	0	23	0	6	9.81835	0	1.01664	3.21267	21.5864	3.27761	9.35889	10.5894	3.27761	0.707077	9.54485	0.351906
ENT	8.58709	3.94941	1.78665	11.8882	3.09004	8.73429	6.33929	3.96421	6.26825	0.18863	24	28	10	20.6667	9.45163	24	-0.567317	9.13639	1.56817
cACA	2	0	0	4	0	0	1	1.67332	0	1.12226	3.2	3.8	2	3	0.916515	3.2	-0.381802	1.72047	1.16248
PIR	6.4	0	0	0	0	0	1.06667	2.61279	0	1.78885	1.6	5	0	2.2	2.55343	1.6	0.407847	2.49355	0.454506
cGU	0	0	0	0	7.2	0	1.2	2.93939	0	1.78885	4	0	5	3	2.64575	4	-0.59517	2.82135	0.637993
cPIR	0	1	6	4	7	3	3.5	2.73861	3.5	8.67362e-19	13	9	3	8.33333	5.03322	9	-0.239063	4.10623	1.17707

## Sheet: Fig 3D
		Normalized number of neurons projecting from cortical layers to pMO (P20) in %
		cMOp					cMOs					SS						AUD
		L1	L2/3	L5	L6	Total	L1	L2/3	L5	L6	Total	L1	L2/3	L4	L5	L6	Total	L1	L2/3	L4	L5	L6	Total
WT	Broo_1	0	35.4804	49.2131	15.3064	100	0	34.7578	59.5442	5.69801	100	1.02089	41.6415	0	30.3965	26.9411	100	0	33.945	0	40.367	25.6881
	Br/oo_1	0	39.2157	37.2549	23.5294	100	0	36.6541	43.4211	19.9248	100	0.86308	45.3836	0	28.4343	25.319	100	0	23.2615	0	49.2597	27.4788
	0160-0076	0	31.0473	39.3167	29.636	100	0	26.7241	54.0948	19.181	100	0	37.4065	0	31.7703	30.8232	100	0	16.4762	0	51.9445	31.5793
	Bro_1	0.791949	28.414	59.2359	11.5582	100	11.1111	33.3333	55.5556	0	100	0	44.1176	2.38971	34.375	19.1176	100	0	35.1852	2.77778	37.037	25
mSOD	mouse4_5	0	30.7992	61.5984	7.60242	100	3.58974	32.8205	57.4359	6.15385	100	0.821918	27.6712	3.56164	46.3014	21.6438	100	1.5359	21.0002	5.37565	52.8895	19.1988
	0160-0077	0	33.3333	50.7752	15.8915	100	0	33.5423	61.442	5.01567	100	0	31.3779	0	52.251	16.3711	100	0	23.0443	0	47.0604	29.8953
	0160-0069	0	32.648	40.6399	26.712	100	0	27.5953	49.9343	22.4704	100	0	31.1453	0.768156	37.8492	30.2374	100	0	20.6612	0	60.3306	19.0083
	0160-0071	0	27.8787	53.9148	18.2065	100	0	32.8767	61.6438	5.47945	100	0	14.1907	1.66297	58.98	25.1663	100	0	51.1871	5.68746	27.0154	16.11
	0160-0075	0	26.5957	56.383	17.0213	100	0	41.7476	55.3398	2.91262	100	0	30.1418	0.35461	47.1631	22.3404	100	0	25.94	1.08083	55.6858	17.2934
WT	av	0	35.2478	41.9283	22.824		0	32.712	52.3533	14.9346		0.627989	41.4772	0	30.2004	27.6944		0	24.5609	0	47.1904	28.2488
	median	0	35.4804	39.3167	23.5294		0	34.7578	54.0948	19.181		0.86308	41.6415	0	30.3965	26.9411		0	23.2615	0	49.2597	27.4788
	sd	0	4.08918	6.39257	7.19079		0	5.27164	8.20142	8.00778		0.549549	3.99109	0	1.67662	2.82838		0	8.80658	0	6.05979	3.02016
	skewness	#DIV/0!	-0.104173	0.625256	-0.178495		#DIV/0!	-0.60557	-0.372503	-0.70025		-0.642076	-0.0754997	#DIV/0!	-0.211999	0.454614		#DIV/0!	0.265158	#DIV/0!	-0.554184	0.437893
	Coeff Variation	#DIV/0!	0.116012	0.152464	0.315054		#DIV/0!	0.161153	0.156655	0.536189		0.875093	0.0962237	#DIV/0!	0.0555165	0.102128		#DIV/0!	0.358561	#DIV/0!	0.128412	0.106913
mSOD	av	0.131992	29.9448	53.7579	16.1653		2.45014	33.6526	56.8919	7.00534		0.136986	29.7741	1.45618	46.1533	22.4795		0.255983	29.503	2.48695	46.6698	21.0843
	median	0	29.6066	55.1489	16.4564		0	33.105	56.4957	5.24756		0	30.6435	1.21556	46.7322	21.9921		0	24.4922	1.92931	49.9749	19.1035
	sd	0.323312	2.73306	7.47496	6.49239		4.47937	4.55254	4.38596	7.89945		0.335547	9.5665	1.35311	9.0602	4.83191		0.627029	11.8943	2.5698	12.5366	5.2905
	skewness	1.78885	0.0999281	-0.849472	0.365553		1.44387	0.713121	-0.366823	1.45533		1.78885	-0.209166	0.478048	0.0387301	0.426909		1.78885	1.14037	0.301698	-0.551891	0.815032
	wt and sod SD	0.263983	3.98487	8.95114	7.09618		3.74717	4.48578	5.82995	8.41132		0.454028	9.7684	1.294	10.7532	4.83643		0.511967	10.6732	2.38195	10.3671	5.71018
	size effect	-0.5	1.33077	-1.32157	0.938342		-0.653865	-0.209681	-0.778489	0.942691		1.08144	1.19806	-1.12534	-1.48355	1.07827		-0.5	-0.463042	-1.04409	0.0502154	1.25469
	Coeff Variation	2.44949	0.0912698	0.139049	0.401625		1.82821	0.135281	0.0770929	1.12763		2.44949	0.321303	0.929217	0.196307	0.214948		2.44949	0.403156	1.03331	0.268622	0.250922
