# Supplementary material for: Stage-dependent remodeling of projections to motor cortex in ALS mouse model revealed by a new variant retrograde-AAV9
Source: eLife. 2018 Aug 23;7:e36892. doi: 10.7554/eLife.36892 (PMC6125125; doi:10.7554/eLife.36892)
Supplement: Figure 3—figure supplement 1—source data 1. — Discrimination for each cortical layer is reported. Numbers are expressed in term of total neuronal count. [file elife-36892-fig3-figsupp1-data1.xlsx]

## Sheet: Fig 3-fig supplement 1A
	Projecting neurons to pMO (P20) WT										Projecting neurons to pMO (P20) mSOD
mouse	Bro_1	mouse4_5	0160-0077	0160-0069	0160-0071	0160-0075	av	sd	median	skewness	Broo_1	Br/oo_1	0160-0076	av	sd	median	skewness	wt+sod SD	eff size
TH	497.434	719.275	1459.17	2376.78	1575.42	1387.34	1335.9	669.612	1423.26	0.233169	1039.45	1114.47	1485.66	1213.19	238.928	1114.47	0.629493	546.144	-0.224688
SS	710.273	475.991	957.194	1869.45	1177.45	368.582	926.489	550.282	833.733	0.761405	2434.86	1934.9	1365.37	1911.71	535.119	1934.9	-0.0794493	709.584	1.38845
cMO1	114.933	277.661	336.845	421.241	243.347	122.861	252.815	120.029	260.504	0.0721746	290.948	133.654	118.694	181.098	95.426	133.654	0.687605	112.101	-0.639745
cMO2	104.595	255.184	284.966	737.94	190.115	403.557	329.393	223.528	270.075	1.0601	458.222	694.513	605.74	586.158	119.356	605.74	-0.293292	226.432	1.13396
AUD	140.473	189.074	294.465	315.162	221.801	239.444	233.403	65.0925	230.622	-0.0927813	318.58	213.846	147.371	226.599	86.3138	213.846	0.265511	67.2476	-0.101181
CP	143.514	108.42	154.174	548.843	376.428	169.494	250.145	174.55	161.834	0.955592	190.173	352.64	388.741	310.518	105.774	352.64	-0.615573	150.833	0.400261
CLA	62.6354	104.453	71.6069	301.326	82.3832	51.1172	112.254	94.3961	76.995	1.64462	134.096	123.373	157.727	138.399	17.5766	134.096	0.422756	76.271	0.342791
cSS	171.017	476.498	83.5504	117.493	146.213	50.9135	174.281	154.149	131.853	1.48177	313.314	133.158	125.326	190.599	106.346	133.158	0.702794	133.211	0.1225
cCP	100.522	108.354	154.046	83.5504	23.4986	23.4986	82.2449	51.1373	92.036	-0.0186995	121.905	100.522	73.1066	98.5112	24.4615	100.522	-0.149963	43.0131	0.378171
TEa	10.4438	27.415	45.6916	73.1066	61.3573	20.8876	39.817	24.4197	36.5533	0.196424	65.2738	74.0236	30.0259	56.4411	23.2908	65.2738	-0.596499	24.0293	0.691827
ECT	13.3784	15.6657	37.8588	92.6887	56.1354	56.1354	45.3104	29.776	46.9971	0.4138	53.5245	55.5177	23.4986	44.1802	17.9386	53.5245	-0.697298	25.1972	-0.0448528
cAC	17.0271	51.5656	29.958	69.1819	38.023	51.1172	42.8121	18.4065	44.5701	0.00712342	42.2606	48.321	50.9825	47.188	4.46996	48.321	-0.435726	14.8839	0.294
cCLA	18.2767	16.9712	71.8011	54.83	19.0115	26.007	34.4829	23.1826	22.5092	0.816918	11.7493	32.8994	39.1643	27.9376	14.3652	32.8994	-0.558839	19.9548	-0.328004
Al	13.0548	42.3103	30.0259	16.9712	56.1354	62.6628	36.8601	20.3764	36.1681	0.0731718	61.3573	57.4409	50.9825	56.5936	5.23907	57.4409	-0.289352	19.0713	1.03472
ORB	13.3784	25.1217	23.4986	53.8081	35.4881	37.6653	31.4934	14.0333	30.3049	0.372306	16.2541	48.3026	41.4233	35.3266	16.8717	41.4233	-0.577165	14.0684	0.272473
cORB	12.1622	69.1902	26.1095	95.2997	29.151	17.0391	41.4919	33.1951	27.6302	0.788637	55.2638	77.023	35.847	56.0446	20.5991	55.2638	0.0695358	29.1156	0.499824
PAL	9.72976	30.4105	32.6369	79.634	26.1095	26.1095	34.105	23.7095	28.26	1.29562	21.943	49.3491	25.4912	32.2611	14.9046	25.4912	0.66229	20.1922	-0.0913185
PERI	15.6657	11.7493	23.4986	67.8847	16.9712	16.9712	25.4568	21.1269	16.9712	1.66425	28.4446	48.321	6.37281	27.7128	20.9837	28.4446	-0.0639925	19.7565	0.114192
BLA	17.0271	3.96659	21.9205	56.8829	15.2092	2.69038	19.6161	19.7567	16.1181	1.2212	28.7205	21.5902	15.1354	21.8154	6.79531	21.5902	0.0608004	16.0221	0.137264
HY	22.1931	23.4986	14.3602	32.6369	24.0812	13.4519	21.7036	7.08049	22.8458	0.227366	27.6319	28.7205	13.0548	23.1357	8.74731	27.6319	-0.694808	7.13967	0.200578
GU	9.13833	25.1217	16.075	32.2849	58.3019	30.491	28.5688	17.0122	27.8063	0.757223	23.5684	15.4216	24.6946	21.2282	5.06011	23.5684	-0.667903	14.1689	-0.518078
VISC	7.90543	0	0	0	29.151	0	6.17607	11.6911	0	1.53421	2.61095	22.1931	2.61095	9.13833	11.3057	2.61095	0.707107	10.935	0.270896
ENT	5.2219	5.2219	1.30548	18.2767	3.91643	7.83285	6.96253	5.93477	5.2219	1.28826	19.5049	28.787	7.96601	18.7526	10.4308	19.5049	-0.131802	9.16327	1.28667
cACA	1.21622	0	0	6.1495	0	0	1.22762	2.45981	0	1.6462	2.60065	3.9068	1.5932	2.70022	1.16001	2.60065	0.156525	2.15875	0.682153
PIR	3.89191	0	0	0	0	0	0.648651	1.58886	0	1.78885	1.30033	5.14053	0	2.14695	2.6728	1.30033	0.523532	1.98116	0.756275
cGU	0	0	0	0	9.12552	0	1.52092	3.72548	0	1.78885	3.25081	0	3.98301	2.41127	2.12007	3.25081	-0.613411	3.1617	0.281606
cPIR	0	1.3222	4.38409	6.1495	8.87203	2.69038	3.90303	3.266	3.53724	0.35033	10.5651	9.25295	2.3898	7.40263	4.39054	9.25295	-0.636716	3.81415	0.917531

## Sheet: Fig 3-fig supplement 1B
		Number of neurons projecting from cortical layers to pMO (P20)
		cMOp					cMOs					SS						AUD
	mouse	L1	L2/3	L5	L6	Total	L1	L2/3	L5	L6	Total	L1	L2/3	L4	L5	L6	Total	L1	L2/3	L4	L5	L6	Total
WT	Broo_1	0	103.229	143.185	44.5338	290.948	0	159.268	272.844	26.1095	458.222	24.8572	1013.91	0	740.113	655.977	2434.86	0	108.142	0	128.601	81.837	318.58
	Br/oo_1	0	52.4132	49.7926	31.4479	133.654	0	254.568	301.565	138.38	694.513	16.6997	878.125	0	550.174	489.896	1934.9	0	49.7438	0	105.34	58.7624	213.846
	0160-0076	0	36.8511	46.6664	35.176	118.694	0	161.879	327.674	116.187	605.74	0	510.739	0	433.783	420.852	1365.37	0	24.2811	0	76.5512	46.5389	147.371
mSOD	Bro_1	0.91021	32.657	68.0815	13.2842	114.933	11.6217	34.865	58.1083	0	104.595	0	313.356	16.9734	244.156	135.787	710.273	0	49.4258	3.90204	52.0272	35.1184	140.473
	mouse4_5	0	85.5174	171.035	21.109	277.661	9.16044	83.7526	146.567	15.7036	255.184	3.91225	131.712	16.9531	220.39	103.023	475.991	2.90399	39.706	10.164	100	36.2999	189.074
	0160-0077	0	112.282	171.033	53.5296	336.845	0	95.5842	175.089	14.293	284.966	0	300.347	0	500.144	156.703	957.194	0	67.8574	0	138.576	88.0312	294.465
	0160-0069	0	137.527	171.192	112.522	421.241	0	203.637	368.485	165.818	737.94	0	582.244	14.3603	707.571	565.273	1869.45	0	65.1161	0	190.139	59.9068	315.162
	0160-0071	0	67.842	131.2	44.305	243.347	0	62.5036	117.194	10.4173	190.115	0	167.088	19.5806	694.458	296.319	1177.45	0	113.533	12.6148	59.9205	35.732	221.801
	0160-0075	0	32.6757	69.2725	20.9124	122.861	0	168.475	223.328	11.7541	403.557	0	111.097	1.30703	173.835	82.3428	368.582	0	62.1118	2.58799	133.336	41.4079	239.444
WT	av	0	64.1646	79.8812	37.0526		0	191.905	300.694	93.559		13.8523	800.925	0	574.69	522.242		0	60.7222	0	103.497	62.3794
	median	0	52.4132	49.7926	35.176		0	161.879	301.565	116.187		16.6997	878.125	0	550.174	489.896		0	49.7438	0	105.34	58.7624
	sd	0	34.7145	54.8446	6.74172		0	54.2833	27.4253	59.4577		12.6709	260.318	0	154.629	120.854		0	42.9947	0	26.0738	17.9249
	skewness	#DIV/0!	0.550628	0.704523	0.471738		#DIV/0!	0.705267	-0.0582404	-0.597899		-0.391989	-0.4969	#DIV/0!	0.283948	0.45647		#DIV/0!	0.438511	#DIV/0!	-0.129171	0.355613
	Coeff Variation	#DIV/0!	0.541022	0.686577	0.18195		#DIV/0!	0.282866	0.0912067	0.63551		0.914712	0.325022	#DIV/0!	0.269066	0.231413		#DIV/0!	0.708055	#DIV/0!	0.251927	0.287353
mSOD	av	0.151702	78.0834	130.302	44.277		3.46368	108.136	181.462	36.331		0.652042	267.641	11.5291	423.426	223.241		0.483998	66.2918	4.87814	112.333	49.416
	median	0	76.6797	151.117	32.707		0	89.6684	160.828	13.0235		0	233.717	15.6567	372.15	146.245		0	63.6139	3.24502	116.668	38.8539
	sd	0.371592	42.3995	50.1737	36.8408		5.42207	64.7522	107.084	63.6767		1.59717	176.198	8.59434	243.203	183.688		1.18555	25.4729	5.3214	52.3824	21.1141
	skewness	1.78885	0.178243	-0.459105	1.15532		0.771879	0.47273	0.790379	1.75771		1.78885	0.957398	-0.598781	0.207486	1.23386		1.78885	1.08392	0.531663	0.202994	1.17495
	wt and sod SD	0.303403	38.3834	54.4144	29.5413		4.62315	71.4947	104.446	65.0905		9.23546	327.785	8.91033	220.602	217.002		0.967996	29.5877	4.86285	43.6397	20.0241
	size effect	-0.5	-0.362626	-0.926614	-0.244554		-0.749204	1.17168	1.14157	0.879207		1.4293	1.62693	-1.2939	0.685691	1.37787		-0.5	-0.188238	-1.00314	-0.202474	0.647388
	Coeff Variation	2.44949	0.543003	0.385056	0.832051		1.5654	0.598802	0.59012	1.75268		2.44949	0.658337	0.745449	0.574371	0.822823		2.44949	0.384255	1.09087	0.466313	0.427273
