# Supplementary material for: Stage-dependent remodeling of projections to motor cortex in ALS mouse model revealed by a new variant retrograde-AAV9
Source: eLife. 2018 Aug 23;7:e36892. doi: 10.7554/eLife.36892 (PMC6125125; doi:10.7554/eLife.36892)
Supplement: Figure 4—source data 1. — CTb + retrogradely labeled projections from SS and cMOp to pMO. Total number of neurons projecting to visual network (V1) from LGN and MO in WT and mSOD. Numbers expressed as total neuronal count and as normalized neuronal count for the volume of the injection site. [file elife-36892-fig4-data1.xlsx]

## Sheet: Fig 4B
raw count	Neurond projecting to pMO (P20) WT							Neurond projecting to pMO (P20) mSOD
	Wooo	Broo	Bro	av	sd	median	skwness	Br /oo	Wo	Bro	av	sd	median	skwness	wt+sod SD	eff size
cMOp	303	172	365.8	280.267	98.8798	303	-0.400044	129	236	249.69	204.897	66.0839	236	-0.673121	85.8016	-0.878422
SS	1278.56	700.65	1364	1114.4	360.859	1278.56	-0.662773	1820.62	1081.23	2398.59	1766.81	660.326	1820.62	-0.148704	595.14	1.09623
Normalized for inj site
mouse	Wooo	Broo	Bro	av	sd	median	skwness	Br /oo	Wo	Bro	av	sd	median	skwness	wt+sod SD	eff size
value for normalization	1.22	0.45	1.24					0.58	0.69	0.87
cMOp	248.361	382.222	295	308.528	67.9483	295	0.35125	222.414	342.029	287	283.814	59.8712	287	-0.0974758	58.8544	-0.419907
SS	1048	1557	1100	1235	280.07	1100	0.679783	3139	1567	2757	2487.67	819.879	2757	-0.538373	878.071	1.42661

## Sheet: Fig 4E
raw count	Neurons projecting to V1 (P20) WT							Neurons projecting to V1 (P20) mSOD
	Br o	B o/o	Br /oo	av	sd	median	skwness	Br oo	Br /o	Br oo/o	av	sd	median	skwness	wt+sod SD	eff size
LGN	24.63	58.304	37.74	40.2247	16.9739	37.74	0.263157	24.63	58.304	37.74	40.2247	16.9739	37.74	0.263157	15.182	0
MO	48.439	117.519	237.54	134.499	95.6872	117.519	0.315742	48.439	117.519	237.54	134.499	95.6872	117.519	0.315742	85.5853	0
	Normalized number of Neurons projecting to V1 (P20) WT							Normalized number of Neurons projecting to V1 (P20) mSOD
mouse	Br o	B o/o	Br /oo	av	sd	median	skwness	Br oo	Br /o	Br oo/o	av	sd	median	skwness	wt+sod SD	eff size
value for normalization	0.821	0.911	1.11					0.922	1.12	0.891
LGN	30	64	34	42.6667	18.5831	34	0.670428	70	92	17	59.6667	38.553	70	-0.457027	28.6246	0.593895
MO	59	129	214	134	77.6209	129	0.117848	258	159	112	176.333	74.5274	159	0.404159	71.8983	0.588795
