# Supplementary material for: Stage-dependent remodeling of projections to motor cortex in ALS mouse model revealed by a new variant retrograde-AAV9
Source: eLife. 2018 Aug 23;7:e36892. doi: 10.7554/eLife.36892 (PMC6125125; doi:10.7554/eLife.36892)
Supplement: Figure 5—source data 1. — Total neuronal count count is reported, together with its normalization for the volume of the injection site. [file elife-36892-fig5-data1.xlsx]

## Sheet: Foglio1
raw count	Neurons projecting to sMO (P20) WT							Neurons projecting to sMO (P20) mSOD
	W/o_3	mouse7_5	W1_3	av	sd	median	skewness	Bro_2	Broo_2	Wr_3	mouse2_5	av	sd	median	skewness	wt+sod SD	eff size
TH	636	582.519	197.678	472.066	239.127	582.519	-0.667525	501	581.111	216.019	444.563	435.673	156.787	472.781	-0.723227	178.129	-0.204303
SS	822.19	583.964	236.537	547.564	294.518	583.964	-0.223585	818.218	501.258	219.931	533.916	518.331	244.615	517.587	0.0104701	243.056	-0.120272
cMO1	110.923	66.0549	24.0761	67.0179	43.4313	66.0549	0.0407131	97.9959	125.944	21.6634	22.0627	66.9166	53.2601	60.0293	0.134458	45.2447	-0.00223974
cMO2	112.058	196.934	34.6358	114.543	81.1776	112.058	0.0561786	172.614	222.921	62.6356	221.73	169.975	75.3007	197.172	-0.856105	76.8741	0.721083
AUD	201.088	185.993	88.7015	158.594	60.9975	185.993	-0.658704	266.397	313.601	115.852	123.551	204.85	100.241	194.974	0.105861	82.9199	0.557841
CP	27.5685	91.629	19.0075	46.0683	39.6882	27.5685	0.670273	35.3383	50.3777	17.4249	20.9595	31.0251	15.0489	28.1489	0.428351	26.5131	-0.567388
CLA	9.73006	5.47039	3.80149	6.33398	3.05717	5.47039	0.47754	9.51417	12.5944	1.41283	5.51566	7.25927	4.85693	7.51492	-0.140467	3.89294	0.237685
cSS	27.5685	24.6167	9.29254	20.4926	9.81117	24.6167	-0.635786	25.8242	25.1888	13.6574	24.2689	22.2348	5.75383	24.7289	-1.11259	7.03611	0.247614
cCP	8.10838	31.4547	11.8269	17.13	12.5441	11.8269	0.637848	13.5917	7.55665	1.41283	18.7533	10.3286	7.50105	10.5742	-0.0887713	9.68511	-0.702252
TEa	45.4069	27.3519	13.094	28.6176	16.1936	27.3519	0.142713	48.93	12.5944	23.0763	12.1345	24.1838	17.254	17.8354	0.887712	15.5524	-0.28509
ECT	29.1902	9.57318	5.49105	14.7515	12.6698	9.57318	0.625425	10.8733	10.0755	6.12228	7.72193	8.69827	2.1769	8.89873	-0.191095	8.14531	-0.743151
cAC	0	0	0	0	0	0	#DIV/0!	0	0	0	0	0	0	0	#DIV/0!	0	#DIV/0!
cCLA	0	0.683798	2.11194	0.931913	1.07761	0.683798	0.400564	0	0	0	0	0	0	0	#DIV/0!	0.797003	-1.16927
Al	6.4867	0	2.11194	2.86622	3.30848	2.11194	0.397061	14.9508	20.1511	2.35472	4.41253	10.4673	8.49219	9.68168	0.152309	7.49765	1.01379
ORB	50.272	34.1899	9.71493	31.3923	20.4227	34.1899	-0.246939	48.93	25.1888	5.65133	11.0313	22.7004	19.3306	18.1101	0.613669	18.6401	-0.466302
cORB	66.4887	51.9687	21.9642	46.8072	22.7066	51.9687	-0.396022	72.0358	102.015	23.0763	62.8786	65.0014	32.5663	67.4572	-0.252362	28.2263	0.644582
PAL	0	0	0	0	0	0	#DIV/0!	0	0	0	0	0	0	0	#DIV/0!	0	#DIV/0!
PERI	6.0002	2.18815	1.60508	3.26448	2.38708	2.18815	0.659939	8.155	12.5944	4.2385	4.41253	7.35011	3.9354	6.28377	0.5638	3.79636	1.0762
BLA	60.002	45.1307	8.44776	37.8602	26.535	45.1307	-0.465577	21.7467	52.8966	16.4831	31.9909	30.7793	16.0895	26.8688	0.66186	19.4541	-0.363978
HY	19.4601	24.6167	6.33582	16.8042	9.42541	19.4601	-0.47656	29.9017	21.4105	2.82567	16.547	17.6712	11.3317	18.9788	-0.368077	9.69696	0.0894079
GU	0	0	0	0	0	0	#DIV/0!	0	0	0	0	0	0	0	#DIV/0!	0	#DIV/0!
VISC	0	0	0	0	0	0	#DIV/0!	0	0	0	0	0	0	0	#DIV/0!	0	#DIV/0!
ENT	21.0818	12.3084	7.1806	13.5236	7.02982	12.3084	0.308085	10.8733	10.0755	2.82567	14.3407	9.52882	4.83712	10.4744	-0.636556	5.72111	-0.69825
cACA	0	0	0	0	0	0	#DIV/0!	0	0	0	0	0	0	0	#DIV/0!	0	#DIV/0!
PIR	22.7035	4.10279	4.22388	10.3434	10.7043	4.22388	0.707005	8.155	3.77833	1.88378	13.2376	6.76367	5.05216	5.96666	0.391644	7.39037	-0.484374
Normalized number of neurons projecting to sMO
	W/o_3	mouse7_5	W1_3	av	sd	median	skewness	Bro_2	Broo_2	Wr_3	mouse2_5	av	sd	median	skewness	wt+sod SD	eff size
	1.62168	1.3676	0.422388					1.35917	1.25944	0.470945	1.10313
TH	392.187	425.944	468	428.71	37.9822	425.944	0.133095	368.608	461.404	458.694	403	422.926	45.1196	430.847	-0.274273	38.8372	-0.148924
SS	507	427	560	498	66.9552	507	-0.24248	602	398	467	484	487.75	84.76	475.5	0.479996	71.5295	-0.143297
cMO1	68.4	48.3	57	57.9	10.0802	57	0.162718	72.1	100	46	20	59.525	34.3584	59.05	0.0386667	24.9975	0.0650065
cMO2	69.1	144	82	98.3667	40.0425	82	0.625444	127	177	133	201	159.5	35.5293	155	0.205066	47.2592	1.29358
AUD	124	136	210	156.667	46.5761	136	0.654668	196	249	246	112	200.75	63.9655	221	-0.726755	57.6554	0.764601
CP	17	67	45	43	25.0599	45	-0.145684	26	40	37	19	30.5	9.74679	31.5	-0.199528	17.3631	-0.719919
CLA	6	4	9	6.33333	2.51661	6	0.239063	7	10	3	5	6.25	2.98608	6	0.243943	2.56348	-0.0325079
cSS	17	18	22	19	2.64575	18	0.59517	19	20	29	22	22.5	4.50925	21	0.906753	4	0.875
cCP	5	23	28	18.6667	12.0968	23	-0.573645	10	6	3	17	9	6.0553	8	0.468063	9.68553	-0.998052
TEa	28	20	31	26.3333	5.68624	28	-0.492208	36	10	49	11	26.5	19.2267	23.5	0.21835	13.9864	0.0119163
ECT	18	7	13	12.6667	5.50757	13	-0.11078	8	8	13	7	9	2.70801	8	1.04662	4.1975	-0.873535
cAC	0	0	0	0	0	0	#DIV/0!	0	0	0	0	0	0	0	#DIV/0!	0	#DIV/0!
cCLA	0	0.5	5	1.83333	2.75379	0.5	0.680972	0	0	0	0	0	0	0	#DIV/0!	1.86764	-0.981629
Al	4	0	5	3	2.64575	4	-0.59517	11	16	5	4	9	5.59762	8	0.355511	5.31843	1.12815
ORB	31	25	23	26.3333	4.16333	25	0.528005	36	20	12	10	19.5	11.8181	16	0.749238	9.43146	-0.724526
cORB	41	38	52	43.6667	7.37111	41	0.577634	53	81	49	57	60	14.3759	55	0.979409	14.0594	1.16174
PAL	0	0	0	0	0	0	#DIV/0!	0	0	0	0
PERI	3.7	1.6	3.8	3.03333	1.24231	3.7	-0.701956	6	10	9	4	7.25	2.75379	7.5	-0.186618	3.06369	1.37634
BLA	37	33	20	30	8.88819	33	-0.549434	16	42	35	29	30.5	11.0303	32	-0.413003	9.34013	0.0535324
HY	12	18	15	15	3	15	0	22	17	6	15	15	6.68331	16	-0.487377	5.03322	0
GU	0	0	0	0	0	0	#DIV/0!	0	0	0	0
VISC	0	0	0	0	0	0	#DIV/0!	0	0	0	0
ENT	13	9	17	13	4	13	0	8	8	6	13	8.75	2.98608	8	0.79688	3.86683	-1.09909
cACA	0	0	0	0	0	0	#DIV/0!	0	0	0	0
PIR	14	3	10	9	5.56776	10	-0.319312	6	3	4	12	6.25	4.03113	5	0.848321	4.54082	-0.605617
