# Supplementary material for: Stage-dependent remodeling of projections to motor cortex in ALS mouse model revealed by a new variant retrograde-AAV9
Source: eLife. 2018 Aug 23;7:e36892. doi: 10.7554/eLife.36892 (PMC6125125; doi:10.7554/eLife.36892)
Supplement: Figure 6—source data 1. — Three time points have been investigated: P20, P60 and P90. Total neuronal count is reported together with its normalization for the volume of the injection site. Moreover fold change for each time-point normalized over respective WT is provided. [file elife-36892-fig6-data1.xlsx]

## Sheet: Foglio1
raw count	Projecting neurons to pMO (P20) WT										Projecting neurons to pMO (P20) mSOD									Projecting neurons to pMO (P60) WT						Projecting neurons to pMO (P60) mSOD										p110 -								p110+
mouse	Bro_1	mouse4_5	0160-0077	0160-0069	0160-0071	0160-0075	av	sd	median	skewness	Broo_1	Br/oo_1	0160-0076	av	sd	median	skewness	wt+sod SD	eff size	Br-oo	0197-0013	Wo	av	sd	median	0160-0027	0160-0029	Bo	Br/o	av	sd	median	skewness	wt+sod SD	eff size	Bro(1)	Brooo(2)	0160-0044(4)	0160-0072(7)	0160-0073(7)	av	sd	median	Wo (2)	0160-0019(3)	0160-0049(5)	0160-0045(4)	0160-0079(7)	av
TH	497.434	719.275	1459.17	2376.78	1575.42	1387.34	1335.9	669.612	1423.26	0.233169	1039.45	1114.47	1485.66	1213.19	238.928	1114.47	0.629493	546.144	-0.224688	1057.83	559	943.809	853.545	261.376	943.809	1144	1794	1931.96	1336.54	1551.62	372.3	1565.27	-0.062833	480.945	1.45147	1143	821.074	838.367	589.38	1544.73	987.31	368.484	838.367	2671.51	1486.08	2326.31	4166.29	2744	2678.84
SS	710.273	475.991	957.194	1869.45	1177.45	368.582	926.489	550.282	833.733	0.761405	2434.86	1934.9	1365.37	1911.71	535.119	1934.9	-0.0794493	709.584	1.38845	1105.33	472	452.902	676.745	371.291	472	1140.67	1954.05	2357.55	1199.96	1663.06	592.83	1577.01	0.217507	706.84	1.39538	1259	1206.85	318.206	316.463	781.849	776.473	458.176	781.849	2626.89	829.154	1886.14	2848.86	1809	2000.01
cMO1	114.933	277.661	336.845	421.241	243.347	122.861	252.815	120.029	260.504	0.0721746	290.948	133.654	118.694	181.098	95.426	133.654	0.687605	112.101	-0.639745	402.227	141	164.018	235.749	144.634	164.018	550.125	695.134	412.01	362.204	504.868	149.694	481.067	0.375927	197.155	1.36502	309.089	259.761	113.645	117.97	437.9	247.673	136.831	259.761	940.103	642.527	775.437	1287.51	678	864.716
cMO2	104.595	255.184	284.966	737.94	190.115	403.557	329.393	223.528	270.075	1.0601	458.222	694.513	605.74	586.158	119.356	605.74	-0.293292	226.432	1.13396	690.438	212	270.63	391.022	260.953	270.63	403.516	1071.48	944.142	778.099	799.31	289.917	861.121	-0.613042	335.191	1.21807	404	351.023	189.409	235.94	584.37	352.948	155.404	351.023	805.321	965.124	1092.45	750.185	1355	993.617
AUD	140.473	189.074	294.465	315.162	221.801	239.444	233.403	65.0925	230.622	-0.0927813	318.58	213.846	147.371	226.599	86.3138	213.846	0.265511	67.2476	-0.101181	224.867	106.014	239.876	190.253	73.3378	224.867	190.454	503.271	114.51	190.051	249.571	172.861	190.252	1.00209	133.186	0.445381	91.7296	65.5757	53.5128	40.954	234.555	97.2654	79.0072	65.5757	733.491	281.006	270.263	454.483	215	390.849
CP	143.514	108.42	154.174	548.843	376.428	169.494	250.145	174.55	161.834	0.955592	190.173	352.64	388.741	310.518	105.774	352.64	-0.615573	150.833	0.400261	570.086	281	423.372	424.819	144.548	423.372	372.687	370.443	433.34	234.367	352.709	84.1026	371.565	-0.724414	109.485	-0.658626	250.262	427.563	168.183	109.98	323.909	255.979	125.611	250.262	1120.3	424.975	524.561	1030.93	950	810.153
CLA	62.6354	104.453	71.6069	301.326	82.3832	51.1172	112.254	94.3961	76.995	1.64462	134.096	123.373	157.727	138.399	17.5766	134.096	0.422756	76.271	0.342791	402.227	170	329.383	300.537	118.771	329.383	85.0193	170.02	234.408	216.47	176.479	66.7374	193.245	-0.656496	106.425	-1.16568	423	245.22	271.811	98.7	726.003	352.947	238.174	271.811	305.276	187.693	224.649	341.725	134	238.669
cSS	171.017	476.498	83.5504	117.493	146.213	50.9135	174.281	154.149	131.853	1.48177	313.314	133.158	125.326	190.599	106.346	133.158	0.702794	133.211	0.1225	155.19	49.694	138.39	114.425	56.6843	138.39	184.288	227.284	151.557	103.974	166.776	52.1012	167.923	-0.0661716	56.6687	0.923806	42	177.282	70.501	42.77	173.65	101.241	68.7361	70.501	303.895	71.9844	199.561	193.299	184	190.548
cCP	100.522	108.354	154.046	83.5504	23.4986	23.4986	82.2449	51.1373	92.036	-0.0186995	121.905	100.522	73.1066	98.5112	24.4615	100.522	-0.149963	43.0131	0.378171	126.686	37	92.2602	85.3153	45.2444	92.2602	150.034	95.9315	87.5661	93.7469	106.82	29.0266	94.8392	1.10232	35.1532	0.61173	56.8325	65.4143	62.0069	52.64	138.92	75.1627	35.9735	62.0069	263.836	16.5298	0	0	68	69.6731
TEa	10.4438	27.415	45.6916	73.1066	61.3573	20.8876	39.817	24.4197	36.5533	0.196424	65.2738	74.0236	30.0259	56.4411	23.2908	65.2738	-0.596499	24.0293	0.691827	59.4232	16.0125	37.9292	37.7883	21.7057	37.9292	21.9228	85.6004	69.6038	46.0212	55.787	27.8202	57.8125	-0.190015	25.2307	0.713367	85	49.044	18.687	16.45	28.69	39.5742	28.4721	28.69	85.643	30.9266	90.0876	50.626	52	61.8566
ECT	13.3784	15.6657	37.8588	92.6887	56.1354	56.1354	45.3104	29.776	46.9971	0.4138	53.5245	55.5177	23.4986	44.1802	17.9386	53.5245	-0.697298	25.1972	-0.0448528	32.6828	21.5341	55.3561	36.5243	17.2352	32.6828	32.1991	87.0762	74.0944	61.3616	63.6828	23.4682	67.728	-0.514858	24.1895	1.12274	49.853	49.2977	31.4281	29.14	66.44	45.2318	15.3066	49.2977	93.9311	36.2588	64.9999	56.3789	64	63.1137
cAC	17.0271	51.5656	29.958	69.1819	38.023	51.1172	42.8121	18.4065	44.5701	0.00712342	42.2606	48.321	50.9825	47.188	4.46996	48.321	-0.435726	14.8839	0.294	50.5097	32.025	42.0296	41.5215	9.25281	42.0296	26.7184	84.1245	47.151	46.8735	51.2168	23.9338	47.0122	0.583492	18.4881	0.524411	19.9412	65.4143	27.1811	26.79	43.79	36.6233	18.3332	27.1811	58.0163	30.9266	42.1929	79.3908	72	56.5053
cCLA	18.2767	16.9712	71.8011	54.83	19.0115	26.007	34.4829	23.1826	22.5092	0.816918	11.7493	32.8994	39.1643	27.9376	14.3652	32.8994	-0.558839	19.9548	-0.328004	95.0143	10	34.8538	46.6227	43.712	34.8538	8.90613	28.0415	47.151	46.8735	32.743	18.2351	37.4575	-0.497388	29.2953	-0.473786	82	24.7976	52.6634	16.45	80.03	51.1882	30.3587	52.6634	64.923	20.2623	58.1578	50.626	26	43.9938
Al	13.0548	42.3103	30.0259	16.9712	56.1354	62.6628	36.8601	20.3764	36.1681	0.0731718	61.3573	57.4409	50.9825	56.5936	5.23907	57.4409	-0.289352	19.0713	1.03472	148.856	18	25.6278	64.1612	73.4468	25.6278	49.3262	101.835	61.7453	54.5437	66.8625	23.8644	58.1445	1.00189	45.6616	0.0591597	36.8913	15.4296	37.374	24.44	115.416	45.9101	39.9227	36.8913	60.7789	48.5228	77.5437	65.5837	84	67.2858
ORB	13.3784	25.1217	23.4986	53.8081	35.4881	37.6653	31.4934	14.0333	30.3049	0.372306	16.2541	48.3026	41.4233	35.3266	16.8717	41.4233	-0.577165	14.0684	0.272473	57.9376	30	78.9337	55.6238	24.5488	57.9376	26.0333	63.4623	60.6227	44.3167	48.6088	17.2534	52.4697	-0.492635	19.073	-0.367798	111.671	38.8693	47.5669	22.09	129.86	70.0114	47.6639	47.5669	58.0163	26.1277	66.1402	73.6378	35	51.7844
cORB	12.1622	69.1902	26.1095	95.2997	29.151	17.0391	41.4919	33.1951	27.6302	0.788637	55.2638	77.023	35.847	56.0446	20.5991	55.2638	0.0695358	29.1156	0.499824	59.4232	9	58.4314	42.2849	28.8298	58.4314	32.8842	76.7452	61.7453	57.1004	57.1188	18.2018	59.4229	-0.419619	22.485	0.659723	41.8766	54.9859	54.3622	32.9	49.83	46.7909	9.36518	49.83	53.8722	36.2588	82.1051	66.7343	84	64.5941
PAL	9.72976	30.4105	32.6369	79.634	26.1095	26.1095	34.105	23.7095	28.26	1.29562	21.943	49.3491	25.4912	32.2611	14.9046	25.4912	0.66229	20.1922	-0.0913185	66.8511	14	37.9292	39.5934	26.4648	37.9292	28.7736	69.3658	34.8019	24.7151	39.4141	20.3933	31.7878	1.01616	21.0099	-0.00853464	18.9442	37.9213	32.2776	21.15	86.07	39.2726	27.3058	32.2776	33.1521	23.4616	59.2982	70.186	28	42.8196
PERI	15.6657	11.7493	23.4986	67.8847	16.9712	16.9712	25.4568	21.1269	16.9712	1.66425	28.4446	48.321	6.37281	27.7128	20.9837	28.4446	-0.0639925	19.7565	0.114192	25.2549	28.7121	49.2054	34.3908	12.9458	28.7121	18.4973	53.1313	24.6981	40.0555	34.0956	15.5937	32.3768	0.252187	13.3219	-0.022162	43	88.7201	31.4281	26.0616	48.32	47.506	24.6877	43	62.1603	20.2623	59.2982	35.6683	29	41.2778
BLA	17.0271	3.96659	21.9205	56.8829	15.2092	2.69038	19.6161	19.7567	16.1181	1.2212	28.7205	21.5902	15.1354	21.8154	6.79531	21.5902	0.0608004	16.0221	0.137264	12.6686	6	53.8415	24.17	25.9117	12.6686	24.6631	39.8485	21.3302	47.5075	33.3373	12.4178	32.2558	0.148264	18.0254	0.508576	75	17.0828	15.1527	10.34	14.8924	26.4936	27.2286	15.1527	26.2454	3.19931	33.0701	50.626	17	26.0282
HY	22.1931	23.4986	14.3602	32.6369	24.0812	13.4519	21.7036	7.08049	22.8458	0.227366	27.6319	28.7205	13.0548	23.1357	8.74731	27.6319	-0.694808	7.13967	0.200578	101.349	3	98.1815	67.51	55.8898	98.1815	16.4421	38.3726	42.6604	25.5673	30.7606	11.9936	31.97	-0.211838	38.717	-0.94918	30.9089	18.0126	21.2352	10.34	57.38	27.5753	18.2218	21.2352	33.1521	15.9965	20.5263	54.0778	60	36.7505
GU	9.13833	25.1217	16.075	32.2849	58.3019	30.491	28.5688	17.0122	27.8063	0.757223	23.5684	15.4216	24.6946	21.2282	5.06011	23.5684	-0.667903	14.1689	-0.518078	0	0	0	0	0	0	19.1824	25.0898	39.2925	26.4196	27.4961	8.46997	25.7547	0.666213	15.8707	1.7325	0	0	0	0	0	0	0	0	99.4564	10.6644	41.0526	21.8612	15	37.6069
VISC	7.90543	0	0	0	29.151	0	6.17607	11.6911	0	1.53421	2.61095	22.1931	2.61095	9.13833	11.3057	2.61095	0.707107	10.935	0.270896	0	0	0	0	0	0	2.74035	17.7104	7.8585	4.26122	8.14262	6.72987	6.05986	0.833061	6.44896	1.26263	0	0	0	0	0	0	0	0	8.28804	2.13287	5.70175	3.45177	9	5.71488
ENT	5.2219	5.2219	1.30548	18.2767	3.91643	7.83285	6.96253	5.93477	5.2219	1.28826	19.5049	28.787	7.96601	18.7526	10.4308	19.5049	-0.131802	9.16327	1.28667	0	0	0	0	0	0	11.6465	22.138	24.6981	16.1926	18.6688	5.8831	19.1653	-0.190056	10.8113	1.72679	0	0	0	0	0	0	0	0	48.3469	11.7308	17.1052	13.8071	5	19.198
cACA	1.21622	0	0	6.1495	0	0	1.22762	2.45981	0	1.6462	2.60065	3.9068	1.5932	2.70022	1.16001	2.60065	0.156525	2.15875	0.682153	0	0	0	0	0	0	0.685087	2.95174	1.12264	4.26122	2.25517	1.65904	2.03719	0.260261	1.68205	1.34073	0	0	0	0	0	0	0	0	5.52536	2.66609	0	2.30118	6	3.29853
PIR	3.89191	0	0	0	0	0	0.648651	1.58886	0	1.78885	1.30033	5.14053	0	2.14695	2.6728	1.30033	0.523532	1.98116	0.756275	0	0	0	0	0	0	0	0	4.49057	6.81796	2.82713	3.39995	2.24528	0.224959	2.83962	0.995601	0	0	0	0	0	0	0	0	2.76268	1.06644	0	3.45177	5	2.45618
cGU	0	0	0	0	9.12552	0	1.52092	3.72548	0	1.78885	3.25081	0	3.98301	2.41127	2.12007	3.25081	-0.613411	3.1617	0.281606	0	0	0	0	0	0	0	1.47587	1.12264	0	0.649628	0.763861	0.561321	0.104995	0.64212	1.01169	0	0	0	0	0	0	0	0	0	0.533218	2.2807	4.60236	0	1.48326
cPIR	0	1.3222	4.38409	6.1495	8.87203	2.69038	3.90303	3.266	3.53724	0.35033	10.5651	9.25295	2.3898	7.40263	4.39054	9.25295	-0.636716	3.81415	0.917531	0	0	0	0	0	0	2.05526	8.85521	4.49057	6.81796	5.55475	2.93642	5.65426	-0.0926336	3.62313	1.53314	0	0	0	0	0	0	0	0	12.4321	1.06644	7.98244	5.75295	3	6.04678
Normalized for inj site volume
mouse	Bro_1	mouse4_5	0160-0077	0160-0069	0160-0071	0160-0075	av	sd	median	skewness	Broo_1	Br/oo_1	0160-0076	av	sd	median	skewness	wt+sod SD	eff size	Br-oo	0197-0013	Wo	av	sd	median	0160-0027	0160-0029	Bo	Br/o	av	sd	median	skewness	wt+sod SD	eff size	Bro(1)	Brooo(2)	0160-0044(4)	0160-0072(7)	0160-0073(7)	av	sd	median	Wo (2)	0160-0019(3)	0160-0049(5)	0160-0045(4)	0160-0079(7)	av
value for normalization	0.60811	1.3222	0.730682	1.53738	1.26743	0.896793					0.812703	1.02811	0.796601							1.48558	0.552156	1.02511				0.685087	1.47587	1.12264	0.852245							0.997061	0.948033	0.849409	0.47	1.51				1.38134	0.533218	1.14035	1.15059	1
TH	818	544	1997	1546	1243	1547	1282.5	531.527	1394.5	-0.148067	1279	1084	1865	1409.33	406.485	1279	0.528486	471.068	0.269246	712.063	1012.4	920.688	881.715	153.912	920.688	1669.86	1215.56	1720.9	1568.25	1543.64	227.742	1619.06	-0.903275	398.767	1.65994	1146.37	866.082	987	1254	1023	1055.29	149.404	1023	1934	2787	2040	3621	2744	2625.2
SS	1168	360	1310	1216	929	411	899	417.453	1048.5	-0.457858	2996	1882	1714	2197.33	696.748	1882	0.661139	807.279	1.60828	744.042	854.831	441.807	680.226	213.779	744.042	1665	1324	2100	1408	1624.25	348.766	1536.5	0.640254	575.044	1.64165	1262.71	1273	374.621	673.325	517.781	820.288	422.023	673.325	1901.7	1555	1654	2476	1809	1879.14
cMO1	189	210	461	274	192	137	243.833	115.172	201	1.2487	358	130	149	212.333	126.508	149	0.689205	111.98	-0.2813	270.754	255.363	160	228.706	59.9965	255.363	803	471	367	425	516.5	195.683	448	0.992168	209.786	1.37185	310	274	133.793	251	290	251.759	69.4002	274	680.573	1205	680	1119	678	872.515
cMO2	172	193	390	480	150	450	305.833	150.419	291.5	0.0809744	563.824	675.526	760.406	666.586	98.5956	675.526	-0.165224	221.601	1.62794	464.76	383.95	264	370.903	101.014	383.95	589	726	841	913	767.25	141.606	783.5	-0.303151	241.476	1.64135	405.191	370.265	222.989	502	387	377.489	100.354	387	583	1810	958	652	1355	1071.6
AUD	231	143	403	205	175	267	237.333	91.8644	218	0.977021	392	208	185	261.667	113.456	208	0.674555	92.9544	0.261777	151.367	192	234	192.456	41.3186	192	278	341	102	223	236	101.512	250.5	-0.432934	79.1401	0.55022	92	69.1703	63	87.1362	155.334	93.3282	36.7024	87.1362	531	527	237	395	215	381
CP	236	82	211	357	297	189	228.667	94.4345	223.5	-0.205479	234	343	488	355	127.424	343	0.171473	116.717	1.08239	383.746	508.914	413	435.22	65.4756	413	544	251	386	275	364	133.634	330.5	0.59592	108.661	-0.655434	251	451	198	234	214.509	269.702	103.297	234	811.023	797	460	896	950	782.805
CLA	103	79	98	196	65	57	99.6667	50.4843	88.5	1.30406	165	120	198	161	39.1535	165	-0.185725	54.0057	1.13568	270.754	307.884	321.314	299.984	26.1891	307.884	124.1	115.2	208.8	254	175.525	67.2041	166.45	0.208724	83.1418	-1.49695	424.247	258.662	320	210	480.797	338.741	112.727	320	221	352	197	297	134	240.2
cSS	281.227	360.384	114.346	76.4242	115.362	56.7729	167.419	123.481	114.854	0.728515	385.521	129.518	157.325	224.121	140.466	157.325	0.676059	123.556	0.458919	104.464	90	135	109.821	22.9733	104.464	269	154	135	122	170	67.2954	144.5	1.02646	58.9488	1.02086	42.1238	187	83	91	115	103.625	53.4976	91	220	135	175	168	184	176.4
cCP	165.302	81.9504	210.825	54.3461	18.5403	26.2029	92.861	78.3995	68.1482	0.571288	150	97.7736	91.7732	113.182	32.026	97.7736	0.679284	64.8167	0.313518	85.277	67.0101	90	80.7624	12.1417	85.277	219	65	78	110	118	69.9381	94	0.919142	53.7679	0.692562	57	69	73	112	92	80.6	21.594	73	191	31	0	0	68	58
TEa	17.1742	20.7344	62.5328	47.5529	48.4107	23.2914	36.6161	18.6449	35.4222	0.224322	80.3168	72	37.6925	63.3365	22.5942	72	-0.600856	22.8777	1.16797	40	29	37	35.3333	5.68624	37	32	58	62	54	51.5	13.404	56	-0.95368	13.2396	1.22109	85.2506	51.7324	22	35	19	42.5966	27.118	35	62	58	79	44	52	59
ECT	22	11.8482	51.8129	60.2902	44.2906	62.5957	42.1396	20.8292	48.0518	-0.497209	65.8598	54	29.4985	49.7861	18.5433	54	-0.395919	19.2805	0.39659	22	39	54	38.3333	16.0104	39	47	59	66	72	61	10.7393	62.5	-0.402736	17.0266	1.33125	50	52	37	62	44	49	9.32738	50	68	68	57	49	64	61.2
cAC	28	39	41	45	30	57	40	10.583	40	0.426978	52	47	64	54.3333	8.73689	52	0.455639	11.8509	1.20947	34	58	41	44.3333	12.3423	41	39	57	42	55	48.25	9.06918	48.5	-0.0299921	9.81253	0.39915	20	69	32	57	29	41.4	20.647	32	42	58	37	69	72	55.6
cCLA	30.0548	12.8356	98.2659	35.6646	15	29	36.8035	31.4172	29.5274	1.46434	14.457	32	49.1642	31.8737	17.3539	32	-0.0133652	26.4247	-0.186558	63.9577	18.1108	34	38.6895	23.2804	34	13	19	42	55	32.25	19.6532	30.5	0.164377	19.6375	-0.327919	82.2417	26.1568	62	35	53	51.6797	22.2031	53	47	38	51	44	26	41.2
Al	21.4677	32	41.093	11.0391	44.2906	69.8743	36.6275	20.4451	36.5465	0.43456	75.4978	55.8706	64	65.1228	9.86166	64	0.206455	22.1034	1.28918	100.2	32.5995	25	52.6	41.398	32.5995	72	69	55	64	65	7.43864	66.5	-0.555462	25.3547	0.489061	37	16.2754	44	52	76.4343	45.1419	21.9495	44	44	91	68	57	84	68.8
ORB	22	19	32.1597	35	28	42	29.6933	8.50999	30.0799	0.122797	20	46.9821	52	39.6607	17.2105	46.9821	-0.640086	12.0063	0.830184	39	54.3325	77	56.7775	19.1176	54.3325	38	43	54	52	46.75	7.54431	47.5	-0.176473	13.3796	-0.749459	112	41	56	47	86	68.4	29.8881	56	42	49	58	64	35	49.6
cORB	20	52.3297	35.733	61.9886	23	19	35.3419	18.1854	29.3665	0.508835	68	74.9174	45	62.6391	15.6626	68	-0.55513	21.3145	1.28069	40	16.2997	57	37.7666	20.4418	40	48	52	55	67	55.5	8.18535	53.5	0.741139	16.2062	1.09424	42	58	64	70	33	53.4	15.4532	58	39	68	72	58	84	64.2
PAL	16	23	44.6663	51.7987	20.6003	29.1143	30.8633	14.2825	26.0572	0.522593	27	48	32	35.6667	10.9697	32	0.545459	12.7807	0.375834	45	25.3552	37	35.7851	9.87861	37	42	47	31	29	37.25	8.65544	36.5	0.135559	8.40241	0.174348	19	40	38	45	57	39.8	13.7732	40	24	44	52	61	28	41.8
PERI	25.7613	8.88618	32.1597	44.1562	13.3902	18.9243	23.8797	12.9817	22.3428	0.427053	35	47	8	30	19.975	35	-0.431042	14.6439	0.417946	17	52	48	39	19.1572	48	27	36	22	47	33	10.9848	31.5	0.355425	13.8907	-0.431943	43.1268	93.5834	37	55.4503	32	52.2321	24.7212	43.1268	45	38	52	31	29	39
BLA	28	3	30	37	12	3	18.8333	14.7434	20	-0.00680607	35.3394	21	19	25.1131	8.91249	21	0.667259	12.8674	0.488038	8.5277	10.8665	52.5225	23.9722	24.7529	10.8665	36	27	19	55.744	34.436	15.8118	31.5	0.544193	18.9875	0.551088	75.2211	18.0192	17.8391	22	9.8625	28.5884	26.4383	18.0192	19	6	29	44	17	23
HY	36.4952	17.7724	19.6532	21.229	19	15	21.5249	7.62536	19.3266	1.48318	34	27.9353	16.3881	26.1078	8.94706	27.9353	-0.359591	7.84885	0.583888	68.2216	5.43325	95.7762	56.477	46.3024	68.2216	24	26	38	30	29.5	6.19139	28	0.656808	30.6877	-0.879082	31	19	25	22	38	27	7.58288	25	24	30	18	47	60	35.8
GU	15.0274	19	22	21	46	34	26.1712	11.6122	21.5	0.883234	29	15	31	25	8.7178	29	-0.665469	10.1794	-0.115059	0	0	0	0	0	0	28	17	35	31	27.75	7.71902	29.5	-0.691992	15.8054	1.75573	0	0	0	0	0	0	0	0	72	20	36	19	15	32.4
VISC	13	0	0	0	23	0	6	9.81835	0	1.01664	3.21267	21.5864	3.27761	9.35889	10.5894	3.27761	0.707077	9.54485	0.351906	0	0	0	0	0	0	4	12	7	5	7	3.55903	6	0.768417	4.50925	1.55236	0	0	0	0	0	0	0	0	6	4	5	3	9	5.4
ENT	8.58709	3.94941	1.78665	11.8882	3.09004	8.73429	6.33929	3.96421	6.26825	0.18863	24	28	10	20.6667	9.45163	24	-0.567317	9.13639	1.56817	0	0	0	0	0	0	17	15	22	19	18.25	2.98608	18	0.243943	9.98093	1.82849	0	0	0	0	0	0	0	0	35	22	15	12	5	17.8
cACA	2	0	0	4	0	0	1	1.67332	0	1.12226	3.2	3.8	2	3	0.916515	3.2	-0.381802	1.72047	1.16248	0	0	0	0	0	0	1	2	1	5	2.25	1.89297	1.5	0.957549	1.79947	1.25037	0	0	0	0	0	0	0	0	4	5	0	2	6	3.4
PIR	6.4	0	0	0	0	0	1.06667	2.61279	0	1.78885	1.6	5	0	2.2	2.55343	1.6	0.407847	2.49355	0.454506	0	0	0	0	0	0	0	0	4	8	3	3.82971	2	0.493382	3.14718	0.953233	0	0	0	0	0	0	0	0	2	2	0	3	5	2.4
cGU	0	0	0	0	7.2	0	1.2	2.93939	0	1.78885	4	0	5	3	2.64575	4	-0.59517	2.82135	0.637993	0	0	0	0	0	0	0	1	1	0	0.5	0.57735	0.5	0	0.48795	1.0247	0	0	0	0	0	0	0	0	0	1	2	4	0	1.4
cPIR	0	1	6	4	7	3	3.5	2.73861	3.5	8.67362e-19	13	9	3	8.33333	5.03322	9	-0.239063	4.10623	1.17707	0	0	0	0	0	0	3	6	4	8	5.25	2.21736	5	0.278031	3.21455	1.6332	0	0	0	0	0	0	0	0	9	2	7	5	3	5.2
sum	3675.5	2317.69	5714.03	4896.38	3569.17	3555.51
Fold change
TH	0.637817	0.424172	1.55712	1.20546	0.969201	1.20624	1	0.378336	1.08733	-0.148067	0.997271	0.845224	1.45419	1.0989	0.316948	0.997271	0.528486	0.367304	0.269246	0.807588	1.14821	1.0442	1	0.17456		1.89388	1.37863	1.95177	1.77864	1.75073	0.258294	1.83626	-0.903275	0.452262	1.65994	1.08631	0.820705	0.935288	1.1883	0.969401	1	0.141577	0.969401	1.83267	2.64098	1.93312	3.43128	2.60023	2.48766
SS	1.29922	0.400445	1.45717	1.35261	1.03337	0.457175	1	0.423894	1.1663	-0.457858	3.33259	2.09344	1.90656	2.4442	0.775025	2.09344	0.661139	0.897974	1.60828	1.09381	1.25669	0.649499	1	0.314277		2.44771	1.94641	3.08721	2.0699	2.38781	0.51272	2.25881	0.640254	0.845371	1.64165	1.53935	1.55189	0.456695	0.82084	0.631219	1	0.514482	0.82084	2.31833	1.89568	2.01637	3.01845	2.20532	2.29083
cMO1	0.77512	0.861244	1.89064	1.12372	0.787423	0.561859	1	0.431184	0.824334	1.2487	1.46822	0.533151	0.611073	0.870813	0.518831	0.611073	0.689205	0.459248	-0.2813	1.18386	1.11656	0.699589	1	0.262331		3.51106	2.05942	1.60468	1.85828	2.25836	0.855609	1.95885	0.992168	0.917275	1.37185	1.23134	1.08834	0.531434	0.996987	1.1519	1	0.275662	1.08834	2.70328	4.78633	2.701	4.44473	2.69306	3.46568
cMO2	0.562398	0.631063	1.2752	1.56948	0.490463	1.47139	1	0.448979	0.953134	0.0809744	1.84357	2.20881	2.48634	2.17957	0.322383	2.20881	-0.165224	0.72458	1.62794	1.25305	1.03517	0.711776	1	0.272345		1.58802	1.95738	2.26744	2.46156	2.0686	0.381787	2.11241	-0.303151	0.651048	1.64135	1.07339	0.980863	0.590716	1.32984	1.0252	1	0.265845	1.0252	1.54442	4.79484	2.53782	1.7272	3.58951	2.83876
AUD	0.973315	0.602528	1.69803	0.863764	0.73736	1.125	1	0.353344	0.918539	0.977021	1.65169	0.876404	0.779494	1.10253	0.478046	0.876404	0.674555	0.391662	0.261777	0.786502	0.997633	1.21587	1	0.214691		1.44449	1.77184	0.529993	1.15871	1.22626	0.527456	1.3016	-0.432934	0.411212	0.55022	0.985769	0.741152	0.675037	0.933654	1.66439	1	0.393262	0.933654	5.6896	5.64674	2.53943	4.23238	2.3037	4.08237
CP	1.03207	0.358601	0.922741	1.56122	1.29883	0.826531	1	0.376996	0.977405	-0.205479	1.02332	1.5	2.13411	1.55248	0.55725	1.5	0.171473	0.510426	1.08239	0.881729	1.16933	0.948945	1	0.150442		1.24994	0.576719	0.886907	0.631864	0.836358	0.307049	0.759386	0.59592	0.249669	-0.655434	0.930657	1.67222	0.734144	0.867625	0.795357	1	0.383003	0.867625	3.00711	2.95512	1.70559	3.32219	3.52241	2.90248
CLA	1.03344	0.792642	0.983278	1.96656	0.652174	0.571906	1	0.462398	0.88796	1.30406	1.65552	1.20401	1.98662	1.61538	0.392845	1.65552	-0.185725	0.541863	1.13568	0.902563	1.02633	1.0711	1	0.0873017		0.413689	0.38402	0.696037	0.846711	0.585114	0.224026	0.554863	0.208724	0.277154	-1.49695	1.25242	0.763598	0.944674	0.619942	1.41936	1	0.332781	0.944674	0.652416	1.03914	0.581565	0.876776	0.395582	0.709096
cSS	1.67978	2.15258	0.68299	0.456484	0.689058	0.339106	1	0.67329	0.686024	0.728515	2.30273	0.773616	0.939709	1.33868	0.839005	0.939709	0.676059	0.738003	0.458919	0.95122	0.819512	1.22927	1	0.209188		2.44943	1.40228	1.22927	1.11089	1.54797	0.612771	1.31577	1.02646	0.536769	1.02086	0.406503	1.80459	0.800967	0.878168	1.10977	1	0.516262	0.878168	2.12304	1.30278	1.68879	1.62123	1.77564	1.7023
cCP	1.7801	0.882505	2.27033	0.585242	0.199656	0.282173	1	0.770707	0.733873	0.571288	1.61532	1.0529	0.988285	1.21883	0.34488	1.0529	0.679284	0.697997	0.313518	1.0559	0.829719	1.11438	1	0.150339		2.71166	0.80483	0.965797	1.36202	1.46108	0.865974	1.16391	0.919142	0.665755	0.692562	0.707196	0.856079	0.905707	1.38958	1.14144	1	0.267915	0.905707	2.36973	0.384615	0	0	0.843672	0.719603
TEa	0.469034	0.566266	1.7078	1.29869	1.32212	0.636099	1	0.464834	0.967394	0.224322	2.19349	1.96635	1.0294	1.72974	0.617058	1.96635	-0.600856	0.6248	1.16797	1.13208	0.820755	1.04717	1	0.160931		0.90566	1.64151	1.75472	1.5283	1.45755	0.379358	1.58491	-0.95368	0.374704	1.22109	2.00135	1.21447	0.516473	0.821662	0.446045	1	0.636624	0.821662	1.45552	1.36161	1.85461	1.03295	1.22075	1.38509
ECT	0.522074	0.281166	1.22955	1.43073	1.05104	1.48544	1	0.451222	1.1403	-0.497209	1.56289	1.28145	0.700018	1.18146	0.440044	1.28145	-0.395919	0.457539	0.39659	0.573913	1.01739	1.4087	1	0.417663		1.22609	1.53913	1.72174	1.87826	1.5913	0.280157	1.63043	-0.402736	0.444172	1.33125	1.02041	1.06122	0.755102	1.26531	0.897959	1	0.190355	1.02041	1.38776	1.38776	1.16327	1	1.30612	1.24898
cAC	0.7	0.975	1.025	1.125	0.75	1.425	1	0.241523	1	0.426978	1.3	1.175	1.6	1.35833	0.218422	1.3	0.455639	0.296273	1.20947	0.766917	1.30827	0.924812	1	0.278399		0.879699	1.28571	0.947368	1.2406	1.08835	0.204568	1.09398	-0.0299921	0.221335	0.39915	0.483092	1.66667	0.772947	1.37681	0.700483	1	0.498721	0.772947	1.01449	1.40097	0.89372	1.66667	1.73913	1.343
cCLA	0.81663	0.34876	2.67001	0.969056	0.40757	0.787969	1	0.779271	0.802299	1.46434	0.392817	0.869483	1.33586	0.866052	0.471529	0.869483	-0.0133652	0.717995	-0.186558	1.6531	0.468107	0.878791	1	0.601725		0.336008	0.491089	1.08557	1.42157	0.833559	0.507973	0.788327	0.164377	0.507567	-0.327919	1.59137	0.506134	1.1997	0.677248	1.02555	1	0.42963	1.02555	0.909448	0.735298	0.986848	0.851398	0.503099	0.797218
Al	0.58611	0.873661	1.12192	0.301387	1.20922	1.9077	1	0.509557	0.99779	0.43456	2.06124	1.52537	1.74732	1.77798	0.269242	1.74732	0.206455	0.603466	1.28918	1.90495	0.619762	0.475285	1	0.787034		1.36882	1.31179	1.04563	1.21673	1.23574	0.141419	1.26426	-0.555462	0.482029	0.489061	0.819637	0.360538	0.974703	1.15192	1.6932	1	0.486233	0.974703	0.974703	2.01586	1.50636	1.26268	1.8608	1.52408
ORB	0.740908	0.639875	1.08306	1.17872	0.942974	1.41446	1	0.261626	1.01302	0.122797	0.673553	1.58225	1.75124	1.33568	0.57961	1.58225	-0.640086	0.404343	0.830184	0.686892	0.956937	1.35617	1	0.336711		0.669279	0.757342	0.951081	0.915856	0.82339	0.132875	0.836599	-0.176473	0.235651	-0.749459	1.63743	0.599415	0.818713	0.687135	1.25731	1	0.436961	0.818713	0.614035	0.716374	0.847953	0.935673	0.511696	0.725146
cORB	0.565901	1.48067	1.01107	1.75397	0.650786	0.537606	1	0.469723	0.830927	0.508835	1.92406	2.11979	1.27328	1.77238	0.443174	1.92406	-0.55513	0.603094	1.28069	1.05914	0.431592	1.50927	1	0.541268		1.27096	1.37688	1.45631	1.77406	1.46955	0.216735	1.4166	0.741139	0.429114	1.09424	0.786517	1.08614	1.1985	1.31086	0.617978	1	0.289385	1.08614	0.730337	1.27341	1.34831	1.08614	1.57303	1.20225
PAL	0.518416	0.745223	1.44723	1.67833	0.66747	0.943332	1	0.422447	0.844277	0.522593	0.874827	1.55525	1.03683	1.15564	0.355428	1.03683	0.545459	0.414106	0.375834	1.25751	0.708541	1.03395	1	0.276054		1.17367	1.3134	0.866283	0.810394	1.04094	0.241873	1.01998	0.135559	0.234802	0.174348	0.477387	1.00503	0.954774	1.13065	1.43216	1	0.346059	1.00503	0.603015	1.10553	1.30653	1.53266	0.703518	1.05025
PERI	1.0788	0.372124	1.34674	1.84912	0.560736	0.792486	1	0.496266	0.935641	0.427053	1.46568	1.9682	0.335013	1.2563	0.836485	1.46568	-0.431042	0.613237	0.417946	0.435897	1.33333	1.23077	1	0.491211		0.692308	0.923077	0.564103	1.20513	0.846154	0.281663	0.807692	0.355425	0.356173	-0.431943	0.825675	1.79168	0.708377	1.06161	0.61265	1	0.473295	0.825675	0.861539	0.727522	0.995557	0.593505	0.555214	0.746667
BLA	1.48673	0.159292	1.59292	1.9646	0.637168	0.159292	1	0.714626	1.06195	-0.00680607	1.87643	1.11504	1.00885	1.33344	0.473229	1.11504	0.667259	0.683227	0.488038	0.355733	0.453295	2.19097	1	1.03256		1.50174	1.1263	0.792584	2.32536	1.4365	0.659589	1.31402	0.544193	0.792062	0.551088	2.63118	0.630297	0.623998	0.769544	0.344983	1	0.924791	0.630297	0.664606	0.209876	1.0144	1.53909	0.594647	0.804523
HY	1.69548	0.825664	0.913042	0.986249	0.882697	0.696866	1	0.323391	0.897869	1.48318	1.57956	1.29781	0.761352	1.21291	0.41566	1.29781	-0.359591	0.36464	0.583888	1.20795	0.0962028	1.69584	1	0.819845		0.424952	0.460364	0.67284	0.531189	0.522336	0.109627	0.495777	0.656808	0.543367	-0.879082	1.14815	0.703704	0.925926	0.814815	1.40741	1	0.280847	0.925926	0.888889	1.11111	0.666667	1.74074	2.22222	1.32593
GU	0.574196	0.725988	0.840618	0.802408	1.75765	1.29914	1	0.405043	0.821513	0.883234	1.10809	0.573148	1.18451	0.955247	0.333106	1.10809	-0.665469	0.388955	-0.115059	#DIV/0!	#DIV/0!	#DIV/0!	#DIV/0!	#DIV/0!		#DIV/0!	#DIV/0!	#DIV/0!	#DIV/0!	#DIV/0!	#DIV/0!	#DIV/0!	#DIV/0!	#DIV/0!	#DIV/0!	#DIV/0!	#DIV/0!	#DIV/0!	#DIV/0!	#DIV/0!	#DIV/0!	#DIV/0!	#DIV/0!	#DIV/0!	#DIV/0!	#DIV/0!	#DIV/0!	#DIV/0!	#DIV/0!
VISC	2.16667	0	0	0	3.83333	0	1	1.49381	0	1.01664	0.535446	3.59773	0.546269	1.55981	1.76489	0.546269	0.707077	1.59081	0.351906	#DIV/0!	#DIV/0!	#DIV/0!	#DIV/0!	#DIV/0!		#DIV/0!	#DIV/0!	#DIV/0!	#DIV/0!	#DIV/0!	#DIV/0!	#DIV/0!	#DIV/0!	#DIV/0!	#DIV/0!	#DIV/0!	#DIV/0!	#DIV/0!	#DIV/0!	#DIV/0!	#DIV/0!	#DIV/0!	#DIV/0!	#DIV/0!	#DIV/0!	#DIV/0!	#DIV/0!	#DIV/0!	#DIV/0!
ENT	1.35458	0.623006	0.281838	1.87532	0.487444	1.3778	1	0.570855	0.988795	0.18863	3.78592	4.4169	1.57746	3.26009	1.49096	3.78592	-0.567317	1.44123	1.56817	#DIV/0!	#DIV/0!	#DIV/0!	#DIV/0!	#DIV/0!		#DIV/0!	#DIV/0!	#DIV/0!	#DIV/0!	#DIV/0!	#DIV/0!	#DIV/0!	#DIV/0!	#DIV/0!	#DIV/0!	#DIV/0!	#DIV/0!	#DIV/0!	#DIV/0!	#DIV/0!	#DIV/0!	#DIV/0!	#DIV/0!	#DIV/0!	#DIV/0!	#DIV/0!	#DIV/0!	#DIV/0!	#DIV/0!
cACA	2	0	0	4	0	0	1	1.52753	0	1.12226	3.2	3.8	2	3	0.916515	3.2	-0.381802	1.72047	1.16248	#DIV/0!	#DIV/0!	#DIV/0!	#DIV/0!	#DIV/0!		#DIV/0!	#DIV/0!	#DIV/0!	#DIV/0!	#DIV/0!	#DIV/0!	#DIV/0!	#DIV/0!	#DIV/0!	#DIV/0!	#DIV/0!	#DIV/0!	#DIV/0!	#DIV/0!	#DIV/0!	#DIV/0!	#DIV/0!	#DIV/0!	#DIV/0!	#DIV/0!	#DIV/0!	#DIV/0!	#DIV/0!	#DIV/0!
PIR	6	0	0	0	0	0	1	2.23607	0	1.78885	1.5	4.6875	0	2.0625	2.39384	1.5	0.407847	2.3377	0.454506	#DIV/0!	#DIV/0!	#DIV/0!	#DIV/0!	#DIV/0!		#DIV/0!	#DIV/0!	#DIV/0!	#DIV/0!	#DIV/0!	#DIV/0!	#DIV/0!	#DIV/0!	#DIV/0!	#DIV/0!	#DIV/0!	#DIV/0!	#DIV/0!	#DIV/0!	#DIV/0!	#DIV/0!	#DIV/0!	#DIV/0!	#DIV/0!	#DIV/0!	#DIV/0!	#DIV/0!	#DIV/0!	#DIV/0!
cGU	0	0	0	0	6	0	1	2.23607	0	1.78885	3.33333	0	4.16667	2.5	2.20479	3.33333	-0.59517	2.35112	0.637993	#DIV/0!	#DIV/0!	#DIV/0!	#DIV/0!	#DIV/0!		#DIV/0!	#DIV/0!	#DIV/0!	#DIV/0!	#DIV/0!	#DIV/0!	#DIV/0!	#DIV/0!	#DIV/0!	#DIV/0!	#DIV/0!	#DIV/0!	#DIV/0!	#DIV/0!	#DIV/0!	#DIV/0!	#DIV/0!	#DIV/0!	#DIV/0!	#DIV/0!	#DIV/0!	#DIV/0!	#DIV/0!	#DIV/0!
cPIR	0	0.285714	1.71429	1.14286	2	0.857143	1	0.714286	1	1.50632e-16	3.71429	2.57143	0.857143	2.38095	1.43806	2.57143	-0.239063	1.17321	1.17707	#DIV/0!	#DIV/0!	#DIV/0!	#DIV/0!	#DIV/0!		#DIV/0!	#DIV/0!	#DIV/0!	#DIV/0!	#DIV/0!	#DIV/0!	#DIV/0!	#DIV/0!	#DIV/0!	#DIV/0!	#DIV/0!	#DIV/0!	#DIV/0!	#DIV/0!	#DIV/0!	#DIV/0!	#DIV/0!	#DIV/0!	#DIV/0!	#DIV/0!	#DIV/0!	#DIV/0!	#DIV/0!	#DIV/0!
[truncated: 5 more columns]
