# Supplementary material for: Stage-dependent remodeling of projections to motor cortex in ALS mouse model revealed by a new variant retrograde-AAV9
Source: eLife. 2018 Aug 23;7:e36892. doi: 10.7554/eLife.36892 (PMC6125125; doi:10.7554/eLife.36892)
Supplement: Figure 6—figure supplement 1—source data 1. [file elife-36892-fig6-figsupp1-data1.xlsx]

## Sheet: Foglio1
	n of NeuN + cells in pMO
	1103 SOD+	1619 SOD+		1614 WT	1615 WT
imm1	970	1038		1845	980
imm2	1123	1190		1186	819
imm3	1245	1184		1340	1202
imm4	1325	1005		1117	1012
imm5	982	1179		1269	1149
imm6	978	972		967	1114
imm7	1023	1235		842	944
imm8	953	1348		818	958
imm9	1010	987		980	1171
imm10	1034	967		843	1186
av	1064.3	1110.5		1120.7	1053.5
sd	126.989	133.223		314.256	128.85
TOT av	1087.4			1087.1
TOT sd	128.87			236.288
