# Supplementary material for: Stage-dependent remodeling of projections to motor cortex in ALS mouse model revealed by a new variant retrograde-AAV9
Source: eLife. 2018 Aug 23;7:e36892. doi: 10.7554/eLife.36892 (PMC6125125; doi:10.7554/eLife.36892)
Supplement: Figure 7—source data 1. [file elife-36892-fig7-data1.xlsx]

## Sheet: input pMO P20
	WT pMO layer V	SOD pMO layer V	WT cMOp layer 2/3	SOD cMOp layer 2/3	WT cMOp layer 5	SOD cMOp layer 5	WT SS layer 2/3	SOD SS layer 2/3	WT SS layer 5	SOD SS layer 5	WT AUD layer 2/3	SOD AUD layer2/3	WT AUD layer 5	SOD AUD layer 5
	5.6	3.3	5.9	5.8	4.5	6.2	3.7	7.8	4.6	3.5	4.4	5.5	4.7	4
	3.8	4.8	6.8	5.2	3.5	4.1	4.5	7.4	3.8	3.7	5.6	4.7	4.8	3.4
	4.7	5.1	4	3.5	4.2	2.1	4.3	2.5	6.6	5.8	4.7	4.7	4.5	4.5
	4.2	3.1	3.8	2.9	4.1	6.1	4.7	3.3	3.6	3.9	3.7	4.1	4.2	4.8
	3.5	4.5	4.5	2.7	4.8	5.1	5.1	5.4	5	4.2	3.2	3.5	3.9	4
	4.6	4.2	5.8	5.3	3.7	5.5	4.6	4.8	5.5	4.4	5.7	2.3	4.6	3
			4.2	4.2	3.5	4.2	5.4	4.2	3	5	5.9		3.3	3.2
			4.8	4.3	4.2	4.8	6.2	4.4	4.3		4.5		2.7	3.8
			4.8	4.4		1.6	5.1	5.6	3.1
			5.4	5.2		1.9	3.9	3.8
			3.9	6			4.2	4.1
			5.1				3.5
average	4.4	4.16667	4.91667	4.5	4.0625	4.16	4.6	4.84545	4.38889	4.35714	4.7125	4.13333	4.0875	3.8375
median	4.4	4.35	4.8	4.4	4.15	4.5	4.55	4.4	4.3	4.2	4.6	4.4	4.35	3.9
Skewness	0.428049	-0.314527	0.575108	-0.314746	0.128223	-0.402289	0.49645	0.604211	0.559336	0.776044	-0.199138	-0.545558	-0.866851	0.164499
sd	0.745654	0.809115	0.924252	1.11803	0.468851	1.72961	0.767523	1.62134	1.17839	0.80593	0.973121	1.12012	0.747257	0.623212
WT and SOD SD	0.751766		1.02009		1.2949		1.22684		1.00033		1.03968		0.677126
size effect	-0.31038		-0.408459		0.0752954		0.20007		-0.0317355		-0.557063		-0.369207

## Sheet: P60
	WT pMO layer V	SOD pMO layer V	WT cMOp layer 2/3	SOD cMOp layer 2/3	WT cMOp layer 5	SOD cMOp layer 5	WT SS layer 2/3	SOD SS layer 2/3	WT SS layer 5	SOD SS layer 5	WT AUD layer 2/3	SOD AUD layer2/3	WT AUD layer 5	SOD AUD layer 5
	4.4	2.4	5.5	5.5	3.7	2.6	4.7	4.2	3.3	2.9	3	5.2	4	1.8
	3.8	1.9	4.2	4.7	2.9	1.5	4	3.2	3.2	2.4	5.3	2.7	6.7	2
	3.6	2.8	6.8	4.6	3.2	1.2	3.8	5.4	6.3	3.1	5	4.2	4.9	2.2
	4	3	7.2	3.7	3.8	2.3	4.6	3.9	5.3	1.5	4.8	3.5	5.4	2.6
	5.2	2.2	7.5	4.5	4.3	2.4	4.7	3.6	3.2	2.5	4.2	4.8	3.1	1.3
	4.8	2.7	4.1	4.5	5.6	1.8	4.2	5.7	4.7	4	3.1	5	4.2	4
	4.3	1.8	5.9	2.5	5.1	1.3	3.4	5.4	3.7	2.6	7.6	3.1	5.6	3.8
		2.3	6.3	6.4	5.4	4.4	3.5	8	3.8		6.7	6.4	3.4	3.2
			5.2	4.5	4	3.5	3.3	4.8	5		2.8	6.3
			5	5		2	3.8	3.4	6.8
			4.9	6.3			5.6	3.8	5.4
			4.7				8.3
			5.4
average	4.3	2.3875	5.59231	4.74545	4.22222	2.3	4.49167	4.67273	4.60909	2.71429	4.72222	4.57778	4.6625	2.6125
median	4.3	2.35	5.4	4.6	4	2.15	4.1	4.2	4.7	2.6	4.8	4.8	4.55	2.4
Skewness	0.363681	0.00909177	0.394813	-0.296835	0.198134	0.918044	1.90554	1.17274	0.365719	0.145939	0.435565	0.0191756	0.296974	0.241591
sd	0.562731	0.425735	1.09046	1.10124	0.958877	1.00775	1.3721	1.40434	1.26843	0.760326	1.66492	1.31888	1.21413	0.971652
WT and SOD SD	1.09623		1.15476		1.37433		1.3588		1.43314		1.45895		1.49972
size effect	-1.74462		-0.733361		-1.39867		0.133251		-1.32214		-0.0990059		-1.36692
							0.0609769

## Sheet: P90
	WT pMO layer V	SOD pMO layer V	WT cMOp layer 2/3	SOD cMOp layer 2/3	WT cMOp layer 5	SOD cMOp layer 5	WT SS layer 2/3	SOD SS layer 2/3	WT SS layer 5	SOD SS layer 5	WT AUD layer 2/3	SOD AUD layer2/3	WT AUD layer 5	SOD AUD layer 5
	4.8	2.4	5.5	2.4	3.4	2.3	4.8	2.7	5	0.5	5.4	1.6	5	0.5
	3.7	1.7	4.8	3.8	5.6	1	4.7	3	4.5	0.5	5.8	1.7	3.9	0.5
	3.9	1.5	6.7	1.7	4.4	2.1	6.1	3.7	5.5	1.7	4.9	2	5.2	0.5
	4.7	3	5	3	4.8	1.9	4.3	1.9	3.8	1.8	4.7	3	4.9	1.3
	4	2.2	5.2	2	3.7	1.6	3.9	1.9	3.6	1.4	5.2	2.6	4.2	0.8
	3.5	1.8	5.2	3	4	1.7	7.2	2.4	6.2	2.1	4.5	2.6	3.1	0.9
		2.3	7.1	1.5	3.2	2.8	8	3.1	3	1.1	4.2		3.3	1.4
			5.7	2.3	4.4	2.3	5.4	2.7	4.1	1.3	3.8		3.8	0.2
			5.8	2.7			6.4	2.2	3.8		3.7			1.8
			6.3				5.2	3.6
							6.5
average	4.1	2.12857	5.73	2.48889	4.1875	1.9625	5.68182	2.72	4.38889	1.3	4.68889	2.25	4.175	0.877778
median	3.95	2.2	5.6	2.4	4.2	2	5.4	2.7	4.1	1.35	4.7	2.3	4.05	0.8
Skewness	0.390847	0.443218	0.584259	0.334109	0.468987	-0.274356	0.351049	0.189953	0.500645	-0.254211	0.0295019	0.0620161	0.0103605	0.487331
sd	0.532917	0.508967	0.757261	0.72188	0.78638	0.544944	1.27186	0.639097	1.0142	0.583095	0.71492	0.564801	0.792374	0.523874
WT and SOD SD	1.13764		1.81184		1.32187		1.81388		1.78569		1.39123		1.81375
size effect	-1.73291		-1.78885		-1.68322		-1.63287		-1.7298		-1.75304		-1.8179
