# Supplementary material for: Stage-dependent remodeling of projections to motor cortex in ALS mouse model revealed by a new variant retrograde-AAV9
Source: eLife. 2018 Aug 23;7:e36892. doi: 10.7554/eLife.36892 (PMC6125125; doi:10.7554/eLife.36892)
Supplement: Figure 8—source data 1. — Comparison of misfSOD expression between neurons CTb + and CTb- in layer V of contralateral SS in mSOD. Spine density analysis on two differential neuronal populations, misfSOD- and misfSOD+, projecting from SS to primary motor cortex at P60. [file elife-36892-fig8-data1.xlsx]

## Sheet: 7B misfSOD pMO CTb injection
	SS II/III			SS V			AUD II/III			AUD V
	overall	CTb+	CTb-	overall	CTb+	CTb-	overall	CTb+	CTb-	overall	CTb+	CTb-
	1680	1680	2061	1676	1676	1587	1803	1803	2576	890	890	1237
	1827	1827	1653	1054	1054	1773	1808	1808	2851	895	895	1207
	1528	1528	1664	912	912	1747	1542	1542	2495	878	878	1113
	738	738	1616	1118	1118	1507	1222	1222	1749	843	843	1059
	1093	1093	1564	1179	1179	1517	1212	1212	2639	1065	1065	1249
	935	935	1589	873	873	1949	1276	1503	2634	781	781	1163
	552	552	1625	1229	1229	1486	1850	2440	2254	684	684	1104
	741	741	1490	1057	1057	1473	1267	1563	2825	606	606	1277
	667	667	1551	1037	1037	1659	1276	1452	2996	591	591	1396
	742	742	1650	928	928	1927	1850	1308	1698	526	526	1715
	1368	1368	1400	1166	1166	1856	1503	1433	2037	1036	1036	1404
	1143	1143	2031	1390	1390	1750	2440	1336	1760	954	954	1141
	1365	1365	2049	1081	1081	2303	1563	1268	1514	864	864	1299
	1242	1242	2470	1137	1137	2054	1452	1915	1609	817	817	1337
	875	875	1409	1151	1151	1915	1308	1206	1732	817	817	1201
	968	968	1529	1284	1284	1686	1433	1505	2124	800	800	1106
	1152	1152	1406	966	966	1725	1336	1424	1774	991	991	1678
	1257	1257	1424	1023	1023	1865	1268	1566	2297	955	955	1576
	946	946	1458	1168	1168	1467	1915	1641	1819	785	785	1580
	778	778	1443	1789	1789	1750	1206	1418	1596	1050	1050	1526
	1452	1452	1396	1168	1168	1809	1505	1505	1604	1221	1221	1015
	1026	1026	1806	1075	1075	1506	1424	1588	1852	1021	1021	1311
	1054	1054	2082	917	917	1535	1566	1646	1647	1096	1096	942
	1249	1249	1751	1244	1244	1332	1641	1646	1454	977	977	1113
	1178	1178	1793	1282	1282	1399	1418	1517	1982	1056	1056	1283
	1085	1085	1789	748	748	1459	1505	1496	1454	881	881	1478
	542	542	1754	1010	1010	2811	1588	1524	1498	955	955	1169
	812	812	1760	1222	1222	2062	1646	1425	1314	777	777	1117
	1104	1104	1703	1862	1862	1928	1646	1061	1318	724	724	985
	1410	1410	2037	1893	1893	2093	1517	1132	1256	742	742	874
	1315	1315	1730	1168	1168	1637	1496	1049	1212	822	822	984
	800	800	2798	1329	1329	1944	1524	1144	1404	825	825	1263
	1574	1438	2570	1029	1029	2011	1425	1015	1225	838	838	1208
	1577	1729	2511	1271	1271	2061	1061	1052	1324	762	762	1190
	1728	1885	2571	954	954	2070	1132	838	1316	769	769	1153
	1533	1368	2678	1578	1578	1635	1049	851	1349	1058	1058	1147
	817	1347	2765	1442	1442	2623	1144	731	919	673	673	2374
	1102	1297	2350	1297	1297	1883	1015	1060	1341	910	910	1889
	1027	1271	2384	1104	1104	1933	1052	943	1267	973	973	2165
	695	1692	2133	1045	1045	1839	838	1157	1276	1248	1248	2176
	830	1345	2192	1086	1086	1686	851	1045	1850	1131	1131	1784
	836	1364	1451	1714	1714	1909	731	977	1267	748	748	1478
	826	1485	1534	1106	1106	1904	1060	1023	1276	910	910	1746
	1740	1292	1581	1342	1342	1850	943	1113	1850	858	858	1536
	1845	1210	2070	1234	1234	1829	1157	1022		835	835	1714
	1572	1225	1693	1334	1334	1821	1045	1023		1241	1241	1725
	1661	986	1712	1033	1033	2097	977	1113		1237		1437
	1664	1919	1630	1209	1209	1670	1023	1022		1207		1526
	1855	2163	1550	1092	1092	1899	1113			1113		1365
	1715	1554	1346	1065	1065	1851	1022			1059		1068
	1796	1128	1276	1013	1013	1831	1023			1249
	1742	1583	3047	1358	1358	1730	1113			1163
	1682	1385	2011	984	984	1568	1022			1104
	1861	769	1667	1070	1070	2400	2576			1277
	1438	1883	1803	938	938	1693	2851			1396
	1729	1570	1794	1531	1531	1848	2495			1715
	1885	1421	1467	1047	1047	1689	1749			1404
	1368	1346	1317	982	982	1638	2639			1141
	1347	1396	1445	977	977	1915	2634			1299
	1297	1384	1518	978	978	1700	2254			1337
	1271	1243	1558	1492	1492	1627	2825			1201
	1692	1403	1942	944	944	1755	2996			1106
	1345	1209	1988	913	913	1554	1698			1678
	1364	1081	1927	1165	1165	1604	2037			1576
	1485	1036	2085	903	903	1469	1760			1580
	1292	858	1739	953	953	1433	1514			1526
	1210	1272	1596	946	946	1657	1609			1015
	1225	874	1380	1009	1009	1786	1732			1311
	986	1268	2057	1082	1082	1821	2124			942
	1919	1027	1711	1202	1202	1648	1774			1113
	2163	1084	1938	1119	1119	1762	2297			1283
	1554	1208	1407	1121	1121	1664	1819			1478
	1128	1207	1524	1243	1243	1584	1596			1169
	1583	1249	1286	1126	1126	1575	1604			1117
	1385	832	1516	1097	1097	1792	1852			985
	769	848	1846	1033	1033	1407	1647			874
	1883	913	1485	1131	1131	1600	1454			984
	1570	866	1511	952	952	1583	1982			1263
	1421	1026	1961	1090	1090	1698	1454			1208
	1346	646	2054	752	752	1592	1498			1190
	1396	436	2116	910	910	1626	1314			1153
	1384	343	1959	966	966	1645	1318			1147
	1243	875	1777	785	785	1828	1256			2374
	1403		1740	1368	1368	1959	1212			1889
	1209		1845	995	995	1586	1404			2165
	1081		1572	1109	1109	1810	1225			2176
	1036		1661	1212	1212	1847	1324			1784
	858		1855	1044	1044	2077	1316			1478
	1272		1715	917	917	1896	1349			1746
	874		1796	1087	1087	1964	919			1536
	1268		1742	1112	1112	1714	1341			1714
	1027		1682	1035	1035	1657	1267			1725
	1084		1861	648	757	1585				1437
	1208		1574	1022	794	1089				1526
	1207		1577	1131	814	1087				1365
	1249		1728	1143	917	1117				1068
	832		1533	1049	717	1019
	848		817	1055	747	1205
	913		1102	2484	771	1050
	866		1027	2759	819	970
	1026		695	2793	854	1371
	646		830	2926	834	1112
	436		836	2628	1419	1117
	343		826	2844	967	1171
	875			2395	1093	1426
	2061			2941	1030	1243
	1653			2249	1144	1308
	1616			2557	982	1348
	1564				962	1169
	1589			757	897	932
	1625			794	951	1516
	1490			814	880	1118
	1551			917	824	1042
	1650			717	661	795
	1400			747	702	648
	2031			771	722	1022
	2049			819	754	1131
	2470			854	789	1143
	1409			834	789	1049
	1529			1419	870	1055
	1406			967	886	2484
	1424			1093	772	2759
	1458			1030		2793
	1443			1144		2926
	1396			982		2628
	1806			962		2844
	2082			897		2395
	1751			951		2941
	1793			880		2249
	1789			824		2557
	1754			661
	1760			702
	1703			722
	2037			754
	1730			789
	2798			789
	2570			870
	2511			886
	2571			772
	2678			1587
	2765			1773
	2350			1747
	2384			1507
	2133			1517
	2192			1949
	1451			1486
	1534			1473
	1581			1659
	2070			1927
	1693			1856
	1712			1750
	1630			2303
	1550			2054
	1346			1915
	1276			1686
	3047			1725
	2011			1865
	1667			1467
	1803			1750
	1794			1809
	1467			1506
	1317			1535
	1445			1332
	1518			1399
	1558			1459
	1942			2811
	1988			2062
	1927			1928
	2085			2093
	1739			1637
	1596			1944
	1380			2011
	2057			2061
	1711			2070
	1938			1635
	1407			2623
	1524			1883
	1286			1933
	1516			1839
	1846			1686
	1485			1909
	1511			1904
	1961			1850
	2054			1829
	2116
	1959			1821
	1777			2097
				1670
				1899
				1851
				1831
				1730
				1568
				2400
				1693
				1848
				1689
				1638
				1915
				1700
				1627
				1755
				1554
				1604
				1469
				1433
				1657
				1786
				1821
				1648
				1762
				1664
				1584
				1575
				1792
				1407
				1600
				1583
				1698
				1592
				1626
				1645
				1828
				1959
				1586
				1810
				1847
				2077
				1896
				1964
				1714
				1657
				1585
				1089
				1087
				1117
				1019
				1205
				1050
				970
				1371
				1112
				1117
				1171
				1426
				1243
				1308
				1348
				1169
				932
				1516
				1118
				1042
				795
	SS II/III			SS V			AUD II/III			AUD V
	overall	CTb+	CTb-	overall	CTb+	CTb-	overall	CTb+	CTb-	overall	CTb+	CTb-
average	1485.49	1179.07	1730.04	1399.24	1072.79	1705.6	1527.36	1318.4	1755.32	1140.23	888.674	1371.66
median	1485	1209	1698	1283	1044.5	1687.5	1453	1288	1628	1082	871	1280
sd	475.771	350.688	418.103	479.357	238.783	445.245	479.78	325.79	518.859	357.179	164.367	329.353
skewness	0.345015	0.16345	0.433244	0.873202	1.10194	0.532911	1.12344	0.806876	0.851962	1.06479	0.214311	1.08636
SD CTb+ and CTb-		475.771			479.357			479.78			357.179
eff size (CTb+-CTb-)		-1.15805			2			-0.910672			-1.35222

## Sheet: 7E misfSOD in SS CTb injection
0161-0002 inject in SS with CTb-488 and CTb-647 (two different hemisferes) P50
misfSOD mean gray value	CTb+	CTb-
	1324	1162
	1290	984
	1221	1302
	901	980
	1055	882
	1284	1008
	1229	1030
	1520	1102
	2093	1706
	1800	1711
	1276	1931
	1308	2530
	2174	1690
	1344	1829
	1897	2086
	2295	1508
	1677	2149
	2262	1425
	2390	1785
	2469	1535
	2681	1728
	1903	2035
	2603	1791
	1952	2500
	1601	1744
	1488	2301
	1738	2120
	1854	2150
	1752	2092
	2092	1782
	2016	1909
	1496	2093
	1594	2019
	1850	2159
	2076	1866
	2503	1239
	1333	2017
	2500	2356
	2530	1764
	2535	2393
	2186	2468
	2570	2191
	2371	2321
	2148	2218
	2239	2026
	1326	2384
	1189	2269
	1657	2185
	1869	2220
	1930	2356
	2041	2056
	1455	1558
	1520	1742
	1405	1658
	1494	1635
	2427	2423
	2214	2605
	2637	2180
	2408	2299
	2358	2420
	2296	2274
	2458	2226
	2399	2283
	2582	2602
	2250	2373
	2059	2440
	2202	2338
	2170	2313
	2450	2047
	2220	2090
	2187	2188
	1989	2209
	1961	1128
	1603	1895
	1647	1867
	1652	1844
	1477	2660
	1656	1990
	1720	2133
	1650	1903
	1738	2138
	2188	2037
	1961	1999
	2151	1746
	1773	1599
	2105	1823
	1277	1441
	1200	2322
	1867	2099
	1560	2198
	1605	1992
	1716	1962
	1585	1463
	1599	1877
	1607	1845
	1699	1938
	1744	2503
	1672	1194
	1732	2158
	1487	1290
	2204	1909
	1436	1010
	2374	1916
	2132	1554
	1645	1652
	1610	1485
	2168	1732
	1845	1552
	1386	1574
	1638	1498
	1591	1698
	1713	1684
	1353	1284
	1578	1967
	1723	1862
	1639	945
	1350	2123
	1486	1132
	1405	1123
	1668	1326
	1393	1320
	1278	1278
	1639	1265
	1675	1233
	1895	1344
	1474	1219
	1584	1187
	1432	1356
	1480	1902
	1813	1782
	1800	1288
	1591	1555
	1947	1571
	1596	1882
	868	1976
	1811	1672
	1157	1377
	1781	1732
	1647	1236
	1799	1257
	1571	1138
	1193	2369
	1490	2227
	1581	2093
	1734	2114
	1978	2264
	1745	1217
	1554	1130
	2434	958
	1735	999
	1664	1354
	1901	1110
	1403	1251
	1426	1885
	1000	1655
	1284	1716
	1108	1733
	1570	1701
	1398	1644
	1302	1636
	1453	1024
	1309	1125
	1811
	1904
average	1770.71	1782.93
median	1706	1826
sd	400.502	441.903
skewness	0.326218	-0.190443
SD CTb+ and CTb-	420.979
eff size (CTb+-CTb-)	-0.0290389

## Sheet: 7F spine density_misfSOD
Neurons projecting to pMO (P60) mSOD
	n. of spine SS layer 2/3			n. of spine SS layer 5
	misfSOD-	misfSOD+		misfSOD-	misfSOD+
	4.5	4		3	2.5
	3.9	4.8		2.8	1.9
	4.9	5.2		1.9	2.4
	3.8	3.4		2.2	2.7
	4.2	3.7		2.8	3.1
	3.6	5.2		2.9	3
	4.4	4.9		3	1.8
	5.1	5.5		3.5	2.5
	5.4	4.4		2.2	2.4
	4.9	4.4		3.2
	4.8	4.2		3.4
	4.3	4.6		2
	3.8
	5.8
average	4.52857	4.525		2.74167	2.47778
median	4.45	4.5		2.85	2.5
sd	0.653309	0.635503		0.541812	0.435252
skewness	0.330391	-0.204354		-0.277899	-0.17826
total SD	0.632176			0.505117
eff size	0.00564942			0.522432
