# Supplementary material for: Stage-dependent remodeling of projections to motor cortex in ALS mouse model revealed by a new variant retrograde-AAV9
Source: eLife. 2018 Aug 23;7:e36892. doi: 10.7554/eLife.36892 (PMC6125125; doi:10.7554/eLife.36892)
Supplement: Supplementary file 1. — (a) AAV variants injected in dorsal striatum (DS) and analyzed for their local infectivity ability. Number of neurons are normalized over AAV9- WT and expressed in terms of percentage. (b) AAV variants injected in dorsal striatum (DS) and analyzed for their retrograde infection ability to substantia nigra (SNr). Number of neurons are normalized over AAV9- WT and expressed in terms of percentage. (c) AAV variants injected in dorsal striatum (DS) and analyzed for their retrograde infection ability to motor cortex (MO). Number of neurons are normalized over AAV9- WT and expressed in terms of percentage. (d) AAV variants injected in primary visual cortex (V1) and analyzed for their retrograde infection ability to lateral geniculate nucleus (LGN). Number of neurons are normalized over AAV9- WT and expressed in terms of percentage. (e) Input to primary motor cortex (pMO) and secondary motor cortex (sMO) in WT animals (P20) traced via AAV9-SLR injection. Numbers are expressed in term of total neuronal count. (f) Input to primary motor cortex (pMO) and secondary motor cortex (sMO) in WT animals(P20) traced via AAV9-SLR injection. Neuronal count normalized for the volume of the injection site. (g) Input to primary motor cortex (pMO) and secondary motor cortex (sMO) in WT animals (P20) traced via AAV9-SLR injection. Total count was normalized for the volume of the injection site and contribution from each brain region is reported in term of percentage. (i) Input from thalamic nuclei to primary motor cortex (pMO) and secondary motor cortex (sMO) in WT animals(P20) traced via AAV9-SLR injection. Neuronal count normalized for the volume of the injection site. (j) Input from thalamic nuclei to primary motor cortex (pMO) and secondary motor cortex (sMO) in WT animals(P20) traced via AAV9-SLR injection. Total count was normalized for the volume of the injection site and contribution from each nucleus is reported in term of percentage. [file elife-36892-supp1.xlsx]

## Sheet: supp file 1a
Local infectivity in DS (%)	Average	Median	SD	P value
AAV2-WT	48	48	2	0.0001
AAV9- WT	100	100	7	-
rAAV9- SLR	143	144	10	0.0001
rAAV9-NSS	114	118	8	0.0910
rAAV9-RGD	8	8	1	0.0001

## Sheet: supp file 1b
Local infectivity in DS (%)	Average	Median	SD	P value
AAV2-WT	48	48	2	0.0001
AAV9- WT	100	100	7	-
rAAV9- SLR	143	144	10	0.0001
rAAV9-NSS	114	118	8	0.0910
rAAV9-RGD	8	8	1	0.0001

## Sheet: supp file 1c
MO neurons projecting to DS (%)	Average	Median	SD	P value
AAV2-WT	57	57	7	0.1153
AAV9- WT	100	107	25	-
rAAV9- SLR	236	243	32	0.0001
rAAV9-NSS	145	143	25	0.0909
rAAV9-RGD	10	7	41	0.0018

## Sheet: supp file 1d
LGN neurons projecting to V1 (%)	Average	Median	SD	P value
AAV2-WT	11	0	19	0.7941
AAV9- WT	100	100	33	-
rAAV9- SLR	700	633	240	0.0005
rAAV9-NSS	400	400	133	0.0446
rAAV9-RGD	0	0	0	0.7271

## Sheet: supp file 1e
Projection to MO traced by retrograde AAV9-SLR (P20) in WT
Neuronal count
	pMO				sMO
	Average	Median	SD	Skewness	Average	Median	SD	Skewness
TH	1335.9	1423.3	669.6	0.2	472.1	582.5	239.1	-0.7
SS	926.5	833.7	550.3	0.8	547.6	584.0	294.5	-0.2
cMOp	252.8	260.5	120.0	0.1	67.0	66.1	43.4	0.0
cMOs	329.4	270.1	223.5	1.1	114.5	112.1	81.2	0.1
AUD	233.4	230.6	65.1	-0.1	158.6	186.0	61.0	-0.7
CP	250.1	161.8	174.6	1.0	46.1	27.6	39.7	0.7
CLA	112.3	77.0	94.4	1.6	6.3	5.5	3.1	0.5
cSS	174.3	131.9	154.1	1.5	20.5	24.6	9.8	-0.6
cCP	82.2	92.0	51.1	0.0	17.1	11.8	12.5	0.6
TEa	39.8	36.6	24.4	0.2	28.6	27.4	16.2	0.1
ECT	45.3	47.0	29.8	0.4	14.8	9.6	12.7	0.6
cAC	42.8	44.6	18.4	0.0	0.0	0.0	0.0	-
cCLA	34.5	22.5	23.2	0.8	0.9	0.7	1.1	0.4
Al	36.9	36.2	20.4	0.1	2.9	2.1	3.3	0.4
ORB	31.5	30.3	14.0	0.4	31.4	34.2	20.4	-0.2
cORB	41.5	27.6	33.2	0.8	46.8	52.0	22.7	-0.4
PAL	34.1	28.3	23.7	1.3	0.0	0.0	0.0	-
PERI	25.5	17.0	21.1	1.7	3.3	2.2	2.4	0.7
BLA	19.6	16.1	19.8	1.2	37.9	45.1	26.5	-0.5
HY	21.7	22.8	7.1	0.2	16.8	19.5	9.4	-0.5
GU	28.6	27.8	17.0	0.8	0.0	0.0	0.0	-
VISC	6.2	0.0	11.7	1.5	0.0	0.0	0.0	-
ENT	7.0	5.2	5.9	1.3	13.5	12.3	7.0	0.3
cACA	1.2	0.0	2.5	1.6	0.0	0.0	0.0	-
PIR	0.6	0.0	1.6	1.8	10.3	4.2	10.7	0.7
cGU	1.5	0.0	3.7	1.8	0.0	0.0	0.0	-
cPIR	3.9	3.5	3.3	0.4	0.0	0.0	0.0	-

## Sheet: supp file 1f
Projection to MO traced by AAV9-SLR (P20)
Neuronal count normalized for injection site volume
	pMO				sMO
	Average	Median	SD	Skewness	Average	Median	SD	Skewness
TH	1282.5	1394.5	531.5	-0.1	428.7	425.9	38.0	0.1
SS	899.0	1048.5	417.5	-0.5	498.0	507.0	67.0	-0.2
cMOp	243.8	201.0	115.2	1.2	57.9	57.0	10.1	0.2
cMOs	305.8	291.5	150.4	0.1	98.4	82.0	40.0	0.6
AUD	237.3	218.0	91.9	1.0	156.7	136.0	46.6	0.7
CP	228.7	223.5	94.4	-0.2	43.0	45.0	25.1	-0.1
CLA	99.7	88.5	50.5	1.3	6.3	6.0	2.5	0.2
cSS	167.4	114.9	123.5	0.7	19.0	18.0	2.6	0.6
cCP	92.9	68.1	78.4	0.6	18.7	23.0	12.1	-0.6
TEa	36.6	35.4	18.6	0.2	26.3	28.0	5.7	-0.5
ECT	42.1	48.1	20.8	-0.5	12.7	13.0	5.5	-0.1
cAC	40.0	40.0	10.6	0.4	0.0	0.0	0.0	-
cCLA	36.8	29.5	31.4	1.5	1.8	0.5	2.8	0.7
Al	36.6	36.5	20.4	0.4	3.0	4.0	2.6	-0.6
ORB	29.7	30.1	8.5	0.1	26.3	25.0	4.2	0.5
cORB	35.3	29.4	18.2	0.5	43.7	41.0	7.4	0.6
PAL	30.9	26.1	14.3	0.5	0.0	0.0	0.0	-
PERI	23.9	22.3	13.0	0.4	3.0	3.7	1.2	-0.7
BLA	18.8	20.0	14.7	0.0	30.0	33.0	8.9	-0.5
HY	21.5	19.3	7.6	1.5	15.0	15.0	3.0	0.0
GU	26.2	21.5	11.6	0.9	0.0	0.0	0.0	-
VISC	6.0	0.0	9.8	1.0	0.0	0.0	0.0	-
ENT	6.3	6.3	4.0	0.2	13.0	13.0	4.0	0.0
cACA	1.0	0.0	1.7	1.1	0.0	0.0	0.0	-
PIR	1.1	0.0	2.6	1.8	9.0	10.0	5.6	-0.3
cGU	1.2	0.0	2.9	1.8	-	-	-	-
cPIR	3.5	3.5	2.7	0.0	-	-	-	-

## Sheet: supp file 1g
Projection to MO traced by AAV9-SLR (P20)
Normalized fraction (% of the total number of projecting neurons, after normalization)
	pMO				sMO
	Average	Median	SD	Skewness	Average	Median	SD	Skewness
TH	31.8%	33.2%	7.3%	0.1	28.4%	27.9%	0.9%	0.7
SS	22.1%	23.9%	6.7%	-0.3	33.0%	33.4%	3.3%	-0.2
cMOp	6.2%	5.5%	1.8%	0.5	3.9%	3.4%	0.9%	0.7
cMOs	7.7%	7.6%	2.9%	0.3	6.6%	4.9%	2.9%	0.7
AUD	6.0%	6.2%	1.2%	-0.3	10.2%	9.4%	2.0%	0.6
CP	5.8%	5.9%	1.8%	0.0	2.8%	2.7%	1.7%	0.2
CLA	2.6%	2.3%	0.9%	0.4	0.4%	0.4%	0.1%	-0.2
cSS	5.3%	2.6%	5.1%	1.2	1.3%	1.2%	0.1%	0.4
cCP	2.3%	2.3%	1.6%	0.1	1.2%	1.6%	0.7%	-0.7
TEa	0.9%	0.9%	0.3%	0.0	1.7%	1.8%	0.3%	-0.6
ECT	1.0%	1.1%	0.4%	0.3	0.8%	0.8%	0.4%	0.3
cAC	1.1%	0.9%	0.4%	0.6	0.0%	0.0%	0.0%	-
cCLA	0.8%	0.8%	0.4%	1.3	0.1%	0.0%	0.2%	0.7
Al	1.0%	1.0%	0.6%	0.3	0.2%	0.3%	0.2%	-0.7
ORB	0.8%	0.7%	0.2%	1.0	1.8%	1.7%	0.4%	0.2
cORB	1.0%	0.6%	0.6%	1.3	2.9%	2.9%	0.2%	-0.2
PAL	0.8%	0.8%	0.2%	-0.3	0.0%	0.0%	0.0%	-
PERI	0.6%	0.5%	0.2%	0.6	0.2%	0.2%	0.1%	-0.5
BLA	0.4%	0.4%	0.3%	0.0	2.0%	2.3%	0.7%	-0.5
HY	0.6%	0.5%	0.2%	0.8	1.0%	0.9%	0.2%	0.7
GU	0.7%	0.6%	0.3%	0.5	0.0%	0.0%	0.0%	-
VISC	0.2%	0.0%	0.2%	1.0	0.0%	0.0%	0.0%	-
ENT	0.2%	0.2%	0.1%	-0.6	0.9%	0.9%	0.2%	-0.6
cACA	0.0%	0.0%	0.0%	0.9	0.0%	0.0%	0.0%	-
PIR	0.0%	0.0%	0.1%	1.8	0.6%	0.6%	0.0%	-
cGU	0.0%	0.0%	0.1%	1.8	0.0%	0.0%	0.0%	-
cPIR	0.1%	0.1%	0.1%	0.5	0.0%	0.0%	0.4%	0.0

## Sheet: supp file 1h
Projection from TH nuclei to MO traced by AAV9-SLR (P20)
Neuronal count
	pMO				sMO
	Average	Median	SD	Skewness	Average	Median	SD	Skewness
VAL	389.5	367.9	218.0	0.3	164.2	188.0	91.4	-0.4
VM	306.0	323.7	130.0	-0.4	103.7	71.2	60.9	0.7
PO	167.2	170.1	55.4	-0.1	74.5	66.0	64.7	0.2
PF	152.1	130.5	101.0	0.4	7.6	2.0	11.4	0.7
VPM	78.3	61.8	43.9	0.6	17.3	17.0	17.5	0.0
CM	60.8	39.5	57.7	1.3	30.5	20.0	37.0	0.5
CL	50.7	48.7	23.1	-0.3	3.2	2.0	3.9	0.5
MD	51.2	40.8	40.0	1.0	17.6	19.3	7.4	-0.4
PCN	35.0	13.8	39.7	1.0	1.9	0.0	3.3	0.7
RH	22.8	18.3	23.0	0.4	9.4	0.0	16.3	0.7
SPF	20.7	25.5	15.3	-0.3	7.7	3.8	10.2	0.6
IMD	6.8	5.9	6.2	0.1	1.9	0.0	3.3	0.7
RE	4.6	5.3	3.4	-0.2	12.1	13.2	11.5	-0.2
LP	2.8	1.3	4.1	1.2	3.8	0.0	6.5	0.7
VPL	4.1	0.7	6.2	1.1	2.6	2.0	2.9	0.3
AM	1.8	0.0	3.7	1.7	0.0	0.0	0.0	-
SMT	1.4	1.0	1.6	0.6	10.8	9.4	11.6	0.2
RT	0.9	0.7	1.1	0.5	0.0	0.0	0.0	-
PT	0.4	0.0	1.1	1.8	0.0	0.0	0.0	-

## Sheet: supp file 1i
Projection from TH nuclei to MO traced by AAV9-SLR (P20)
Neuronal count normalized for injection site volume
	pMO				sMO
	Average	Median	SD	Skewness	Average	Median	SD	Skewness
VAL	369.9	437.9	141.0	-1.1	147.4	149.8	30.3	-0.1
VM	295.8	299.4	122.0	0.0	108.0	107.3	60.1	0.0
PO	182.0	161.1	100.3	0.3	56.9	48.2	28.0	0.5
PF	148.4	134.9	92.8	0.1	5.5	1.2	8.4	0.7
VPM	74.6	85.0	27.0	-1.0	11.3	12.4	10.8	-0.2
CM	53.9	37.2	40.7	0.6	21.6	12.3	27.4	0.5
CL	49.8	45.5	27.4	1.3	2.2	1.2	2.9	0.6
MD	45.9	39.1	26.2	0.3	22.5	14.8	20.5	0.6
PCN	32.6	13.3	34.0	0.8	1.4	0.0	2.4	0.7
RH	22.9	12.5	29.5	1.3	6.9	0.0	11.9	0.7
SPF	19.2	24.0	13.9	-0.5	16.1	2.8	25.6	0.7
IMD	5.3	4.5	4.5	0.2	1.4	0.0	2.4	0.7
RE	4.8	4.2	4.3	0.9	7.9	9.6	7.2	-0.4
LP	2.3	1.5	2.8	0.5	2.8	0.0	4.8	0.7
VPL	3.3	0.5	4.7	0.7	1.8	1.2	2.1	0.4
AM	1.9	0.0	4.2	1.8	0.0	0.0	0.0	-
SMT	1.1	1.0	1.0	0.2	7.0	6.9	7.1	0.0
RT	1.0	0.5	1.3	0.6	0.0	0.0	0.0	-
PT	0.3	0.0	0.8	1.8	0.0	0.0	0.0	-

## Sheet: supp file 1j
Projection from TH nuclei to MO via AAV9-SLR (P20)
Normalized fraction (% of total neurons projecting from Thalamus to pMO, after normalization)
	pMO				sMO
	Average	Median	SD	Skewness	Average	Median	SD	Skewness
VAL	29.0%	29.2%	6.0%	-0.1	34.3%	32.0%	6.3%	0.6
VM	24.2%	24.1%	7.1%	-0.1	24.9%	27.4%	12.5%	-0.3
PO	15.6%	11.9%	11.1%	1.6	13.7%	11.3%	7.9%	0.5
PF	11.2%	12.0%	4.0%	-0.4	1.3%	0.3%	2.0%	0.7
VPM	6.1%	5.4%	2.1%	0.6	2.8%	2.9%	2.8%	-0.1
CM	4.0%	3.8%	2.1%	0.4	5.1%	3.1%	6.4%	0.5
CL	3.9%	3.3%	1.1%	0.7	0.5%	0.3%	0.7%	0.5
MD	3.6%	3.8%	1.2%	-0.3	5.0%	3.8%	4.2%	0.5
PCN	2.2%	1.4%	1.6%	0.6	0.3%	0.0%	0.6%	0.7
RH	1.9%	0.9%	2.3%	0.8	1.6%	0.0%	2.8%	0.7
SPF	1.3%	1.7%	0.8%	-0.9	3.5%	0.6%	5.5%	0.7
IMD	0.6%	0.3%	0.8%	1.3	0.3%	0.0%	0.6%	0.7
RE	0.4%	0.3%	0.3%	0.5	2.0%	2.3%	1.8%	-0.3
LP	0.3%	0.2%	0.3%	0.0	0.6%	0.0%	1.1%	0.7
VPL	0.2%	0.1%	0.3%	0.6	0.4%	0.3%	0.5%	0.4
AM	0.1%	0.0%	0.3%	1.8	0.0%	0.0%	0.0%	-
SMT	0.1%	0.1%	0.1%	1.1	1.7%	1.6%	1.8%	0.1
RT	0.1%	0.1%	0.1%	0.2	0.0%	0.0%	0.0%	-
PT	0.1%	0.0%	0.1%	1.8	0.0%	0.0%	0.0%	-
