# Supplementary material for: Stage-dependent remodeling of projections to motor cortex in ALS mouse model revealed by a new variant retrograde-AAV9
Source: eLife. 2018 Aug 23;7:e36892. doi: 10.7554/eLife.36892 (PMC6125125; doi:10.7554/eLife.36892)
Supplement: Supplementary file 2. — (a) Input to primary motor cortex in WT and mSOD animals (P20) traced via AAV9-SLR injection.Analysis of total number of neurons is reported. Numbers are expressed in term of total neuronal count. (b) Input to primary motor cortex in WT and mSOD animals (P20) traced via AAV9-SLR injection. Neuronal count normalized for the volume of the injection site. (c) Input from cortical layers (ipsilateral SS and ipsilateral AUD) to primary motor cortex in WT and mSOD animals(P20) traced via AAV9-SLR injection. Numbers are expressed in term of total neuronal count. (c) Input from cortical layers (ipsilateral SS and ipsilateral AUD) to primary motor cortex in WT and mSOD animals (P20) traced via AAV9-SLR injection. Neuronal count normalized for the volume of the injection site. (e) Input from cortical layers (ipsilateral SS and ipsilateral AUD) to primary motor cortex in WT and mSOD animals (P20) traced via AAV9-SLR injection. Total neuronal count was normalized for the volume of the injection site, values are expressed in terms of percentage. (f) Input to primary motor cortex in WT and mSOD animals (P20) traced via choleratoxin (CTb) injection. Numbers are expressed in term of total neuronal count. (g) Input to primary motor cortex in WT and mSOD animals (P20) traced via choleratoxin (CTb) injection. Neuronal count normalized for the volume of the injection site. (h) Input to primary visual cortex (V1) in WT and mSOD animals (P20) traced via AAV9-SLR injection. Numbers are expressed in term of total neuronal count. (i) Input to primary visual cortex (V1) in WT and mSOD animals (P20) traced via AAV9-SLR injection. Neuronal count normalized for the volume of the injection site. (j) Input to secondary motor cortex in WT and mSOD animals (P20) traced via AAV9-SLR injection. Analysis of total number of neurons is reported. Numbers are expressed in term of total neuronal count. (k) Input to secondary motor cortex in WT and mSOD animals (P20) traced via AAV9-SLR injection. Neuronal c [file elife-36892-supp2.xlsx]

## Sheet: supp file 2a
Projection to pMO traced by AAV9-SLR (P20)
Raw Neuronal count
	WT				mSOD				P value	Effect size
	Average	Median	SD	Skewness	Average	Median	SD	Skewness
TH	1335.9	1423.3	669.6	0.2	1213.2	1114.5	238.9	0.6	> 0.9999	-0.2
SS	926.5	833.7	550.3	0.8	1911.7	1934.9	535.1	-0.1	< 0.0001	1.4
cMOp	252.8	260.5	120.0	0.1	181.1	133.7	95.4	0.7	> 0.9999	-0.6
cMOs	329.4	270.1	223.5	1.1	586.2	605.7	119.4	-0.3	0.5691	1.1
AUD	233.4	230.6	65.1	-0.1	226.6	213.8	86.3	0.3	> 0.9999	-0.1
CP	250.1	161.8	174.6	1.0	310.5	352.6	105.8	-0.6	> 0.9999	0.4
CLA	112.3	77.0	94.4	1.6	138.4	134.1	17.6	0.4	> 0.9999	0.3
cSS	174.3	131.9	154.1	1.5	190.6	133.2	106.3	0.7	> 0.9999	0.1
cCP	82.2	92.0	51.1	0.0	98.5	100.5	24.5	-0.1	> 0.9999	0.4
TEa	39.8	36.6	24.4	0.2	56.4	65.3	23.3	-0.6	> 0.9999	0.7
ECT	45.3	47.0	29.8	0.4	44.2	53.5	17.9	-0.7	> 0.9999	-0.0
cAC	42.8	44.6	18.4	0.0	47.2	48.3	4.5	-0.4	> 0.9999	0.3
cCLA	34.5	22.5	23.2	0.8	279	32.9	14.4	-0.6	> 0.9999	-0.3
Al	36.9	36.2	20.4	0.1	56.6	57.4	5.2	-0.3	> 0.9999	1.0
ORB	31.5	30.3	14.0	0.4	35.3	41.4	16.9	-0.6	> 0.9999	0.3
cORB	41.5	27.6	33.2	0.8	56.0	55.3	20.6	0.1	> 0.9999	0.5
PAL	34.1	28.3	23.7	1.3	32.3	25.5	14.9	0.7	> 0.9999	-0.1
PERI	25.5	17.0	21.1	1.7	27.7	28.4	21.0	-0.1	> 0.9999	0.1
BLA	19.6	16.1	19.8	1.2	21.8	21.6	6.8	0.1	> 0.9999	0.1
HY	21.7	22.8	7.1	0.2	23.1	27.6	8.7	-0.7	> 0.9999	0.2
GU	28.6	27.8	17.0	0.8	21.2	23.6	5.1	-0.7	> 0.9999	-0.5
VISC	6.2	0.0	11.7	1.5	9.1	2.6	11.3	0.7	> 0.9999	0.3
ENT	7.0	5.2	5.9	1.3	18.8	19.5	10.4	-0.1	> 0.9999	1.3
cACA	1.2	0.0	2.5	1.6	2.7	2.6	1.2	0.2	> 0.9999	0.7
PIR	0.6	0.0	1.6	1.8	2.1	1.3	2.7	0.5	> 0.9999	0.8
cGU	1.5	0.0	3.7	1.8	2.4	3.3	2.1	-0.6	> 0.9999	0.3
cPIR	3.9	3.5	3.3	0.4	7.4	9.3	4.4	-0.6	> 0.9999	0.9

## Sheet: supp file 2b
Projection to pMO via AAV9-SLR (P20)
Normalized neuronal count
	pMO				sMO				P value	Effect size
	Average	Median	SD	Skewness	Average	Median	SD	Skewness
TH	1282.5	1394.5	531.5	-0.1	1409.3	1279.0	406.5	0.5	0.9991	0.3
SS	899.0	1048.5	417.5	-0.5	2197.3	1882.0	696.7	0.7	< 0.0001	1.6
cMOp	243.8	201.0	115.2	1.2	212.3	149.0	126.5	0.7	> 0.9999	-0.3
cMOs	305.8	291.5	150.4	0.1	666.6	675.5	98.6	-0.2	0.0189	1.6
AUD	237.3	218.0	91.9	1.0	261.7	208.0	113.5	0.7	> 0.9999	0.3
CP	228.7	223.5	94.4	-0.2	355.0	343.0	127.4	0.2	0.9991	1.1
CLA	99.7	88.5	50.5	1.3	161.0	165.0	39.2	-0.2	> 0.9999	1.1
cSS	167.4	114.9	123.5	0.7	224.1	157.3	140.5	0.7	> 0.9999	0.5
cCP	92.9	68.1	78.4	0.6	113.2	97.8	32.0	0.7	> 0.9999	0.3
TEa	36.6	35.4	18.6	0.2	63.3	72.0	22.6	-0.6	> 0.9999	1.2
ECT	42.1	48.1	20.8	-0.5	49.8	54.0	18.5	-0.4	> 0.9999	0.4
cAC	40.0	40.0	10.6	0.4	54.3	52.0	8.7	0.5	> 0.9999	1.2
cCLA	36.8	29.5	31.4	1.5	31.9	32.0	17.4	0.0	> 0.9999	-0.2
Al	36.6	36.5	20.4	0.4	65.1	64.0	9.9	0.2	> 0.9999	1.3
ORB	29.7	30.1	8.5	0.1	39.7	47.0	17.2	-0.6	> 0.9999	0.8
cORB	35.3	29.4	18.2	0.5	62.6	68.0	15.7	-0.6	> 0.9999	1.3
PAL	30.9	26.1	14.3	0.5	35.7	32.0	11.0	0.5	> 0.9999	0.4
PERI	23.9	22.3	13.0	0.4	30.0	35.0	20.0	-0.4	> 0.9999	0.4
BLA	18.8	20.0	14.7	0.0	25.1	21.0	8.9	0.7	> 0.9999	0.5
HY	21.5	19.3	7.6	1.5	26.1	27.9	8.9	-0.4	> 0.9999	0.6
GU	26.2	21.5	11.6	0.9	25.0	29.0	8.7	-0.7	> 0.9999	-0.1
VISC	6.0	0.0	9.8	1.0	9.4	3.3	10.6	0.7	> 0.9999	0.4
ENT	6.3	6.3	4.0	0.2	20.7	24.0	9.5	-0.6	> 0.9999	1.6
cACA	1.0	0.0	1.7	1.1	3.0	3.2	0.9	-0.4	> 0.9999	1.2
PIR	1.1	0.0	2.6	1.8	2.2	1.6	2.6	0.4	> 0.9999	0.5
cGU	1.2	0.0	2.9	1.8	3.0	4.0	2.6	-0.6	> 0.9999	0.6
cPIR	3.5	3.5	2.7	0.0	8.3	9.0	5.0	-0.2	> 0.9999	1.2

## Sheet: supp file 2c
Cortical neurons, divided by cortical layer, projecting to pMO traced by AAV9-SLR (P20)
Neuronal count
	WT					mSOD					P value	Effect size
	Av	Med	SD	Skew	CV	Av	Med	SD	Skew	CV
SS	267.6	233.7	176.2	1.0	0.7	800.9	878.1	260.3	-0.5	0.3	< 0.0001	1.6
Layer II/III
SS	11.5	15.7	8.6	-0.6	0.7	0	0	0	-	.	> 0.9999	-1.3
Layer IV
SS	423.4	372.1	243.2	0.2	0.6	574.7	550.2	154.6	0.3	0.3	0.4856	0.7
Layer V
SS	223.2	146.2	183.7	1.2	0.8	522.2	489.9	120.9	0.5	0.2	0.0026	1.4
Layer VI
cMOp	78.1	76.7	42.4	0.2	0.5	64.2	52.4	34.7	0.6	0.5	> 0.9999	-0.4
Layer II/III
cMOp	130.3	151.1	50.2	-0.5	0.4	79.9	49.8	54.8	0.7	0.7	0.9998	-0.9
Layer V
cMOp	44.3	32.7	36.8	1.2	0.8	37.1	35.2	6.7	0.5	0.2	> 0.9999	-0.2
Layer VI
cMOs	108.1	89.7	64.8	0.5	0.6	191.9	161.9	54.3	0.7	0.3	0.9813	1.2
Layer II/III
cMOs	181.5	160.8	107.1	0.8	0.6	300.7	301.6	27.4	-0.1	0.1	0.8046	1.1
Layer V
cMOs	36.3	13.0	63.7	1.8	1.8	93.6	116.2	59.5	-0.6	0.6	0.9994	0.9
Layer VI
AUD	66.3	63.6	25.5	1.1	0.4	60.7	49.7	43.0	0.4	0.7	> 0.9999	-0.2
Layer II/III
AUD	4.9	3.2	5.3	0.5	1.1	0	0	0	-	.	> 0.9999	-1.0
Layer IV
AUD	112.3	116.7	52.4	0.2	0.5	103.5	105.3	26.1	-0.1	0.3	> 0.9999	-0.2
Layer V
AUD	49.4	38.9	21.1	1.2	0.4	62.4	58.8	17.9	0.4	0.3	> 0.9999	0.6
Layer VI

## Sheet: supp file 2d
Cortical neurons projecting to pMO traced by AAV9-SLR (P20)
Normalized neuronal count (normalized for injection site volume)
	WT					mSOD					P value	Effect size
	Av	Med	SD	Skew	CV	Av	Med	SD	Skew	CV
SS	276.7	255.3	179.5	0.2	0.6	914.3	854.1	307.7	0.3	0.3	< 0.0001	1.7
Layer II/III
SS	11.2	11.1	10.2	0.5	0.9	0.0	0.0	0.0	-	-	> 0.9999	-1.1
Layer IV
SS	409.1	430.9	201.4	0.0	0.5	663.5	544.5	214.2	0.7	0.3	0.0103	1.1
Layer V
SS	201.5	218.9	106.4	0.3	0.5	604.0	528.3	177.8	0.6	0.3	< 0.0001	1.7
Layer VI
cMOp	75.2	59.2	42.2	1.2	0.6	74.8	51.0	45.3	0.7	0.6	> 0.9999	0.0
Layer II/III
cMOp	127.9	111.7	54.7	1.4	0.4	94.4	58.6	71.0	0.7	0.8	> 0.9999	-0.6
Layer V
cMOp	40.4	29.1	26.1	0.5	0.6	43.2	44.2	12.1	-0.1	0.3	> 0.9999	0.1
Layer VI
cMOs	103.5	97.1	55.5	0.4	0.5	215.6	203.2	28.0	0.7	0.1	0.8162	1.5
Layer II/III
cMOs	171.2	175.2	78.7	0.0	0.5	346.8	335.7	59.8	0.3	0.2	0.2091	1.6
Layer V
cMOs	26.8	12.5	40.2	1.7	1.5	104.2	134.6	62.7	-0.7	0.6	0.9852	1.3
Layer VI
AUD	67.6	75.3	25.9	-0.5	0.4	70.6	48.4	54.8	0.6	0.8	> 0.9999	0.1
Layer II/III
AUD	4.5	4.7	4.2	0.1	0.9	0.0	0.0	0.0.	-	-	> 0.9999	-1.1
Layer IV
AUD	111.7	104.6	52.4	0.3	0.5	118.9	102.5	34.2	0.7	0.3	> 0.9999	0.2
Layer V
AUD	53.2	42.6	34.9	1.4	0.7	72.1	58.4	24.8	0.7	0.3	> 0.9999	0.6
Layer VI

## Sheet: supp file 2e
Cortical neurons projecting to pMO traced by AAV9-SLR (P20)
Fraction of neurons in each cortical layer (% of the total pool of neurons projecting from each structure, after normalization)
	WT					mSOD					P value	Effect size
	Av	Med	SD	Skew	CV	Av	Med	SD	Skew	CV
SS	29.8%	30.6%	9.6%	-0.2	0.3	41.5%	41.6%	4.0%	-0.1	0.1	0.2734	1.2
Layer II/III
SS	1.5%	1.2%	1.4%	0.5	0.9	0.0%	0.0%	0.0%	-	-	> 0.9999	-1.1
Layer IV
SS	46.2%	46.7%	9.1%	0	0.2	30.2%	30.4%	1.7%	-0.2	0.1	0.0324	-1.5
Layer V
SS	22.5%	22.0%	4.8%	0.4	0.2	27.7%	26.9%	2.8%	0.5	0.1	0.9898	1.1
Layer VI
cMOp	29.9%	29.6%	2.7%	0.1	0.1	35.2%	35.5%	4.1%	-0.1	0.1	0.9880	1.3
Layer II/III
cMOp	53.8%	55.1%	7.5%	-0.8	0.1	41.9%	39.3%	6.4%	0.6	0.2	0.2606	-1.3
Layer V
cMOp	16.2%	16.5%	6.5%	0.4	0.4	22.8%	23.5%	7.2%	-0.2	0.3	0.9345	0.9
Layer VI
cMOs	33.7%	33.1%	4.6%	0.7	0.1	32.7%	34.8%	5.3%	-0.6	0.2	> 0.9999	-0.2
Layer II/III
cMOs	56.9%	56.5%	4.4%	-0.4	0.1	52.4%	54.1%	8.2%	-0.4	0.2	0.9970	-0.8
Layer V
cMOs	7.0%	5.2%	7.9%	1.5	1.1	14.9%	19.2%	8.0%	-0.7	0.5	0.8109	0.9
Layer VI
AUD	29.5%	24.5%	11.9%	1.1	0.4	24.6%	23.3%	8.8%	0.3	0.4	0.9935	-0.5
Layer II/III
AUD	2.5%	1.9%	2.6%	0.3	1.0	0.0%	0.0%	0.0%	-	-	> 0.9999	-1.0
Layer IV
AUD	46.7%	50.0%	12.5%	-0.6	0.3	47.2%	49.3%	6.1%	-0.6	0.1	> 0.9999	0.1
Layer V
AUD	21.1%	19.1%	5.3%	0.8	0.3	28.2%	27.5%	3.0%	0.4	0.1	0.8908	1.3
Layer VI

## Sheet: supp file 2f
Projection to pMO traced by CTb (P20)
Neuronal count
	WT				mSOD				P value	Effect size
	Average	Median	SD	Skewness	Average	Median	SD	Skewness
SS	1114.4	1278.6	360.9	-0.7	1766.8	1820.6	660.3	-0.1	0.1336	1.0
cMOp	280.3	303.0	98.9	-0.4	204.9	236.0	66.1	-0.7	0.9656	-0.8

## Sheet: supp file 2g
Projection to pMO traced by CTb (P20)
Normalized neuronal count (normalized on injection site volume)
	WT				mSOD				P value	Effect size
	Average	Median	SD	Skewness	Average	Median	SD	Skewness
SS	1235.0	1100.0	280.1	0.7	2487.7	2757.0	819.9	-0.5	0.0156	1.4
cMOp	308.5	295.0	67.9	0.4	283.8	287.0	59.9	-0.1	0.9971	-0.4

## Sheet: supp file 2h
Projection to V1 traced by AAV9-SLR (P20)
Neuronal count
	WT				mSOD				P value	Effect size
	Average	Median	SD	Skewness	Average	Median	SD	Skewness
LGN	40.2	37.7	17.0	0.3	40.2	37.7	17.0	0.3	> 0.9999	0.0
MO	134.5	117.5	95.7	0.3	134.5	117.5	95.7	0.3	> 0.9999	0.0

## Sheet: supp file 2i
Projection to V1 traced by AAV9-SLR (P20)
Normalized neuronal count (normalized on injection site volume)
	WT				mSOD				P value	Effect size
	Average	Median	SD	Skewness	Average	Median	SD	Skewness
LGN	42.7	34.0	18.6	0.7	59.7	70.0	38.6	-0.5	0.9263	-0.5
MO	134.0	129.0	77.6	0.1	176.3	159.0	74.5	0.4	0.6360	-0.5

## Sheet: supp file 2j
Projection to sMO traced by AAV9-SLR (P20)
Neuronal count
	WT				mSOD				P value	Effect size
	Average	Median	SD	Skewness	Average	Median	SD	Skewness
TH	472.1	582.5	239.1	-0.7	435.7	472.8	156.8	-0.7	>0.9999	-0.2
SS	547.6	584.0	294.5	-0.2	518.3	517.6	244.6	0.0	>0.9999	-0.1
cMOp	67.0	66.1	43.4	0.0	66.9	60.0	53.3	0.1	>0.9999	-0.0
cMOs	114.5	112.1	81.2	0.1	170.0	197.2	75.3	-0.9	>0.9999	0.7
AUD	158.6	186.0	61.0	-0.7	204.9	195.0	100.2	0.1	>0.9999	0.6
CP	46.1	27.6	39.7	0.7	31.0	28.1	15.0	0.4	>0.9999	-0.6
CLA	6.3	5.5	3.1	0.5	7.3	7.5	4.9	-0.1	>0.9999	0.2
cSS	20.5	24.6	9.8	-0.6	22.2	24.7	5.8	-1.1	>0.9999	0.2
cCP	17.1	11.8	12.5	0.6	10.3	10.6	7.5	-0.1	>0.9999	-0.7
TEa	28.6	27.4	16.2	0.1	24.2	17.8	17.3	0.9	>0.9999	-0.3
ECT	14.8	9.6	12.7	0.6	8.7	8.9	2.2	-0.2	>0.9999	-0.7
cCLA	0.9	0.7	1.1	0.4	0.0	0.0	0.0	-	>0.9999	-1.2
Al	2.9	2.1	3.3	0.4	10.5	9.7	8.5	0.2	>0.9999	1.0
ORB	31.4	34.2	20.4	-0.2	22.7	18.1	19.3	0.6	>0.9999	-0.5
cORB	46.8	52.0	22.7	-0.4	65.0	67.5	32.6	-0.3	>0.9999	0.6
PERI	136.7	151.7	69.6	-0.4	449.3	379.5	255.9	0.8	>0.9999	1.3
BLA	37.9	45.1	26.5	-0.5	30.8	26.9	16.1	0.7	>0.9999	-0.4
HY	16.8	19.5	9.4	-0.5	17.7	19.0	11.3	-0.4	>0.9999	0.1
ENT	13.5	12.3	7.0	0.3	9.5	10.5	4.8	-0.6	>0.9999	-0.7
PIR	10.3	4.2	10.7	0.7	6.8	6.0	5.1	0.4	>0.9999	-0.5

[truncated: 1 more sheets: supp file 2k]
