# Supplementary material for: Stage-dependent remodeling of projections to motor cortex in ALS mouse model revealed by a new variant retrograde-AAV9
Source: eLife. 2018 Aug 23;7:e36892. doi: 10.7554/eLife.36892 (PMC6125125; doi:10.7554/eLife.36892)
Supplement: Supplementary file 3. — (a) Input to primary motor cortex in mSOD animals traced via AAV9-SLR injection during disease progression: early pre- symptomatic(P20), intermediate (P60) and later stage (P90). Total neuronal count was normalized for the volume of injections ite, numbers expressed in term of fold change over the relative WT. (b) Spine density analysis on basal dendrites (10 µm stretch) of cortical pyramidal neurons projecting to pMO. Comparison between WT and earlypre-symptomatic mice (P20). Tracing via AAV9-SLR injected in pMO. (c) Spine density analysis on basal dendrites (10 µm stretch) of cortical pyramidal neurons projecting to pMO. Comparison between WT and intermediate stage mice (P60). Tracing via AAV9-SLR injected in pMO. (d) Spine density analysis on basal dendrites (10 µm stretch) of cortical pyramidal neurons projecting to pMO. Comparison between WT and later stage mice (P90). Tracing via AAV9-SLR injected in pMO. (e) Analysis for misfSOD intensity in cortical projecting neurons to primary motor cortex in mSOD pre-symptomatic mice (P20). Tracing via choleratoxin (CTb). (f) Analysis for misfSOD intensity in projecting neurons to SS in mSOD mice (P50). Tracing via choleratoxin (CTb). (g) Spine density analysis on basal dendrites (10 µm stretch) of cortical pyramidal neurons projecting to primary motor cortex. Comparison between misfSOD- and misfSOD +neurons of mSOD mice (P60). Tracing via AAV9-SLR injected in pMO. [file elife-36892-supp3.xlsx]

## Sheet: supp file 3a
Projection to pMO over disease progression via AAV9-SLR
Fold change over WT
	P20 mSOD					P60 mSOD					P90 mSOD
	Av	SD	Skw	P value	Eff size	Av	SD	Skw	P value	Eff size	Av	SD	Skw	P value	Eff size
TH	1.1	0.3	0.5	> 0.9999	0.3	1.7	0.2	-0.9	0.4647	1.7	2.4	0.6	0.4	0.0014	1.7
SS	2.4	0.7	0.7	0.0040	1.6	2.3	0.5	0.6	0.0019	1.6	2.2	0.4	1.0	0.0095	1.6
cMOp	0.8	0.5	0.7	> 0.9999	-0.3	2.2	0.8	1.0	0.0077	1.4	3.4	1.0	0.4	< 0.0001	1.7
cMOs	2.1	0.3	-0.2	0.0428	1.6	2.0	0.3	-0.3	0.0454	1.6	2.8	1.3	0.5	< 0.0001	1.4
AUD	1.1	0.4	0.7	> 0.9999	0.3	1.2	0.5	-0.4	> 0.9999	0.6	4.0	1.6	-0.1	< 0.0001	1.6
CP	1.5	0.5	0.2	0.9593	1.1	0.8	0.3	0.6	> 0.9999	-0.7	2.9	0.7	-1.1	< 0.0001	1.7
CLA	1.6	0.3	-0.2	0.8891	1.1	0.5	0.2	0.2	0.9944	-1.5	0.7	0.2	0.1	> 0.9999	-0.9
cSS	1.3	0.8	0.7	> 0.9999	0.5	1.5	0.6	1.0	0.9088	1.0	1.7	0.3	0.1	0.6753	1.3
cCP	1.2	0.3	0.7	> 0.9999	0.3	1.4	0.8	0.9	0.9820	0.7	0.7	0.9	1.1	> 0.9999	-0.4
TEa	1.7	0.6	-0.6	0.6844	1.2	1.4	0.3	-1.0	0.9830	1.2	1.3	0.3	0.5	0.9990	0.8
ECT	1.1	0.4	-0.4	> 0.9999	0.4	1.5	0.2	-0.4	0.8364	1.3	1.2	0.1	-0.6	> 0.9999	1.2
cAC	1.3	0.2	0.5	0.9998	1.2	1.0	0.2	0.0	> 0.9999	0.4	1.3	0.3	-0.2	0.9998	0.8
cCLA	0.8	0.4	0.0	> 0.9999	-0.2	0.8	0.5	0.2	> 0.9999	-0.3	0.8	0.1	-0.7	> 0.9999	-0.6
Al	1.7	0.2	0.2	0.5663	1.3	1.2	0.1	-0.6	> 0.9999	0.5	1.5	0.4	-0.1	0.9603	1.0
ORB	1.3	0.5	-0.6	> 0.9999	0.8	0.8	0.1	-0.2	> 0.9999	-0.7	0.7	0.1	0.0	> 0.9999	-0.8
cORB	1.7	0.4	-0.6	0.5894	1.3	1.4	0.2	0.7	0.9775	1.1	1.2	0.3	-0.5	> 0.9999	0.7
PAL	1.1	0.3	0.5	> 0.9999	0.4	1.0	0.2	0.1	> 0.9999	0.2	1.0	0.3	0.0	> 0.9999	0.1
PERI	1.2	0.8	-0.4	> 0.9999	0.4	0.8	0.2	0.4	> 0.9999	-0.4	0.7	0.1	0.3	> 0.9999	-0.7
BLA	1.3	0.4	0.7	> 0.9999	0.5	1.4	0.6	0.5	0.9896	0.6	0.8	0.5	0.4	> 0.9999	-0.3
HY	1.2	0.4	-0.4	> 0.9999	0.6	0.5	0.1	0.7	0.9702	-0.9	1.3	0.6	0.4	> 0.9999	0.7

## Sheet: supp file 3b
Spine density in projecting neurons to pMO (P20)
	WT				mSOD				P value	Effect size
	Av	Med	SD	Skew	Av	Med	SD	Skew
pMO	4.4	4.4	0.7	0.4	4.2	4.4	0.8	-0.3	0.9875	-0.3
Layer V
cMOp	4.9	4.8	0.9	0.6	4.5	4.4	1.1	-0.3	0.9318	-0.4
Layer II/III
cMOp	4.1	4.2	0.5	0.1	4.2	4.5	1.7	-0.4	0.9875	0.1
Layer V
SS	4.6	4.6	0.8	0.5	4.8	4.4	1.6	0.6	0.9875	0.2
Layer II/III
SS	4.4	4.3	1.2	0.6	4.4	4.2	0.8	0.8	0.9875	0.0
Layer V
AUD	4.7	4.6	1.0	-0.2	4.1	4.4	1.1	-0.5	0.9318	-0.6
Layer II/III
AUD	4.1	4.4	0.7	-0.9	3.8	3.9	0.6	0.2	0.9875	-0.4
Layer V

## Sheet: supp file 3c
Spine density in projecting neurons to pMO (P60)
	WT				mSOD				P value	Effect size
	Av	Med	SD	Skew	Av	Med	SD	Skew
pMO	4.3	4.3	0.6	0.4	2.4	2.4	0.4	0.0	0.0071	-1.7
Layer V
cMOp	5.6	5.4	1.1	0.4	4.7	4.6	1.1	-0.3	0.2120	-0.7
Layer II/III
cMOp	4.2	4.0	1.0	0.2	2.3	2.2	1.0	0.9	0.0030	-1.4
Layer V
SS	4.5	4.1	1.4	1.9	4.7	4.2	1.4	1.2	0.9149	0.1
Layer II/III
SS	4.6	4.7	1.3	0.4	2.7	2.6	0.8	0.1	0.0047	-1.3
Layer V
AUD	4.7	4.8	1.7	0.4	4.6	4.8	1.3	0.0	0.9149	-0.1
Layer II/III
AUD	4.7	4.6	1.2	0.3	2.6	2.4	1.0	0.2	0.0034	-1.4
Layer V

## Sheet: supp file 3d
Spine density in projecting neurons to pMO (P90)
	WT				mSOD				P value	Effect size
	Av	Med	SD	Skew	Av	Med	SD	Skew
pMO	4.1	4.0	0.5	0.4	2.1	2.2	0.5	0.4	< 0.0001	-1.7
Layer V
cMOp	5.7	5.6	0.8	0.6	2.5	2.4	0.7	0.3	< 0.0001	-1.8
Layer II/III
cMOp	4.2	4.2	0.8	0.5	2.0	2.0	0.5	-0.3	< 0.0001	-1.7
Layer V
SS	5.7	5.4	1.3	0.4	2.7	2.7	0.6	0.2	< 0.0001	-1.6
Layer II/III
SS	4.4	4.1	1.0	0.5	1.3	1.4	0.6	-0.3	< 0.0001	-1.7
Layer V
AUD	4.7	4.7	0.7	0.0	2.3	2.3	0.6	0.1	< 0.0001	-1.8
Layer II/III
AUD	4.2	4.1	0.8	0.0	0.9	0.8	0.5	0.5	< 0.0001	-1.8
Layer V

## Sheet: supp file 3e
misfSOD intensity in cortical layer neurons projecting to pMO via CTb (P20)
		Average	Median	SD	Skewness	P value	Effect size
SS	overall	1485.5	1485.0	475.8	0.3
Layer II/III	CTb+	1179.1	1209.0	350.7	0.2	<0.0001	-1.2
	CTb-	1730.0	1698.0	418.1	0.4
SS	overall	1399.2	1283.0	479.4	0.9
Layer V	CTb+	1072.8	1044.5	238.8	1.1	<0.0001	-1.3
	CTb-	1705.6	1687.5	445.2	0.5
AUD	overall	1527.4	1453.0	479.8	1.1
Layer II/III	CTb+	1318.4	1288.0	325.8	0.8	<0.0001	-0.9
	CTb-	1755.3	1628.0	518.9	0.9
AUD	overall	1140.2	1082.0	357.2	1.1
Layer V	CTb+	888.7	871.0	164.4	0.2	<0.0001	-1.4
	CTb-	1371.7	1280.0	329.4	1.1

## Sheet: supp file 3f
misfSOD intensity in neurons from cSS layer V projecting to SS via CTb (P50)
		Average	Median	SD	Skewness	P value	Effect size
cSS	CTb+	1770.7	1706.0	400.5	0.3	0.2696	0.0
Layer V	CTb-	1782.9	1826.0	441.9	-0.2

## Sheet: supp file 3g
Spine density in SS neurons projecting to pMO via AAV9-SLR (P60)
	misfSOD-				misfSOD+				P value	Effect size
	Av	Med	SD	Skew	Av	Med	SD	Skew
SS	4.5	4.5	0.7	0.3	4.5	4.5	0.6	-0.2	>0.9999	0.0
Layer II/III
SS	2.7	2.9	0.5	-0.3	2.5	2.5	0.4	-0.2	>0.9999	0.5
Layer V
